# Supplementary material for: Sex and age effects on gray matter volume trajectories in young children with prenatal alcohol exposure
Source: Front Hum Neurosci. 2024 Apr 10;18:1379959. doi: 10.3389/fnhum.2024.1379959 (PMC11039858; doi:10.3389/fnhum.2024.1379959)
Supplement: Supplementary file 1 [file Table_1.XLSX]

## Sheet: Sheet1
Table S1. Development metrics for exposed vs. unexposed analysis
	Percent change, PAE			Percent change, Control			Age at Largest Volume (Years)
Region	3-4.5 years	4.5-6 years	6-7.5 years	3-4.5 years	4.5-6 years	6-7.5 years	PAE	Control	Difference (Control-PAE)	Average percent larger in Control or (PAE)
††Total ICV	2.94	1.88	0.88	4.82	3.3	1.94	8.11	9.06	0.95	6.44
††Total Gray	2.81	1.4	0.07	4.47	2.84	1.37	6.83	8.22	1.39	6.38
Left Accumbens Area	-0.19	0.29	0.77	6.18	3.72	1.56	4.34	7.91	3.57	9.72
Left Amygdala	5.62	2.36	-0.58	6.71	4.5	2.59	6.45	8.5*	NA	4.17
††Left angular gyrus	2.84	1.23	-0.31	4.97	2.99	1.22	6.45	7.83	1.39	8.17
Left anterior cingulate gyrus	4.7	2.99	1.44	7.71	4.39	1.56	8.23	7.63	-0.59	-0.89
Left anterior insula	4.52	2.24	0.15	5.83	3.69	1.82	6.86	8.31	1.45	6.94
Left anterior orbital gyrus	0.68	1.03	1.37	5.56	3.23	1.15	8.5*	7.62	NA	10.58
Left Basal Forebrain	5.72	1.55	-2.28	3.83	2.38	1.04	5.85	7.97	2.12	2.72
Left calcarine cortex	0	0	0	0.25	0.25	0.25	2.5*	8.5*	NA	1.6
††Left Caudate	6.87	1.13	-4.12	4.44	3.29	2.25	5.57	8.5*	NA	11.94
Left central operculum	3.59	0.72	-2.02	2.34	1.65	0.99	5.64	8.5*	NA	0.86
††Left cuneus	-2.23	-2.2	-2.17	0.59	-0.09	-0.78	8.5*	5.04	NA	4.76
Left entorhinal area	2.1	2.99	3.81	6.89	4.65	2.73	8.5*	8.5*	NA	-1.15
†Left frontal operculum	6.94	4.42	2.25	6.5	3.66	1.17	8.46	7.49	-0.96	8.36
Left frontal pole	1.15	1.41	1.65	6.59	3.95	1.65	2.5*	7.9	NA	9.95
Left fusiform gyrus	4.47	2.72	1.12	5.64	3.45	1.51	7.86	7.99	0.13	3.99
Left gyrus rectus	5.21	5.37	5.49	5.9	4.13	2.57	8.5*	8.5*	NA	4.77
Left Hippocampus	2.46	2.07	1.71	5.39	3.94	2.66	8.5*	8.5*	NA	5.9
Left inferior occipital gyrus	2.78	0.5	-1.69	2.82	1.22	-0.3	5.59	6.45	0.86	12.46
Left inferior temporal gyrus	2.96	2.56	2.19	6.05	3.78	1.79	8.5*	8.2	NA	6.79
†Left lateral orbital gyrus	2.66	2.59	2.53	5.96	3.5	1.33	8.5*	7.73	NA	12.68
Left lingual gyrus	0.22	-0.45	-1.13	1.82	0.8	-0.19	4.24	6.46	2.22	6.77
Left medial frontal cortex	1.43	1.45	1.46	5.64	3.6	1.79	8.5*	8.35	NA	6.72
Left medial orbital gyrus	8.29	4.33	0.97	5.17	3.37	1.77	7.21	8.5*	NA	3.35
Left middle cingulate gyrus	5.38	2.23	-0.63	5.89	3.28	0.96	6.41	7.4	0.99	-0.46
††Left middle frontal gyrus	3.41	2.07	0.84	5.62	3.54	1.7	7.8	8.23	0.43	8.23
Left middle occipital gyrus	1.58	0.35	-0.85	3.57	1.88	0.3	5.69	7.04	1.36	7.66
Left middle temporal gyrus	5.07	2.53	0.22	5.45	3.22	1.23	6.9	7.72	0.83	4.85
Left occipital fusiform gyrus	1.61	0.07	-1.44	2.18	0.84	-0.45	5.32	6.23	0.9	2.86
Left occipital pole	2.79	3.29	3.74	2.41	1.77	1.16	2.5*	8.5*	NA	7.06
Left opercular part of the inferior frontal gyrus	2.24	0.82	-0.55	4.26	2.63	1.15	6.14	7.97	1.83	8.09
Left orbital part of the inferior frontal gyrus	-0.34	0.44	1.22	4.38	3.02	1.78	8.5*	8.5*	NA	7.78
Left Pallidum	-0.15	3.76	7.4	5.7	4.09	2.68	8.5*	8.5*	NA	10.1
Left parahippocampal gyrus	-0.2	0.72	1.62	5.07	3.11	1.36	4.08	7.98	3.9	5.1
Left parietal operculum	2.16	-0.16	-2.43	1.68	1.01	0.37	5.15	7.62	2.47	6.16
Left planum polare	0.03	0.5	0.96	4.33	2.61	1.04	3.64	7.79	4.15	0.91
Left planum temporale	1.58	-0.43	-2.42	2.63	1.4	0.22	4.93	7.04	2.11	3.52
Left postcentral gyrus	0	0	0	0.25	0.25	0.25	2.5*	8.5*	NA	6.74
Left postcentral gyrus medial segment	-3.72	-3.87	-4.02	0.65	0.65	0.65	2.5*	8.5*	NA	8.48
Left posterior cingulate gyrus	0.57	-0.34	-1.24	3.54	1.93	0.43	4.69	7.19	2.5	-0.86
Left posterior insula	2.42	0.56	-1.23	2.98	2.2	1.48	5.72	8.5*	NA	6.7
Left posterior orbital gyrus	3.42	1.94	0.56	4.65	2.86	1.25	7.38	7.97	0.59	5.09
Left precentral gyrus	1.25	0.97	0.7	3.95	3.17	2.47	8.5*	8.5*	NA	7.51
Left precentral gyrus medial segment	-0.97	-0.98	-0.99	1.77	1.74	1.71	2.5*	8.5*	NA	0.03
††Left precuneus	1.77	-0.02	-1.78	2.62	1.37	0.18	5.23	6.99	1.75	4.22
††Left Putamen	3.76	1.31	-0.99	5.46	3.67	2.09	6.1	8.5*	NA	4.81
Left subcallosal area	3.19	0.88	-1.32	4.13	2.49	0.99	5.85	7.78	1.94	4.82
Left superior frontal gyrus	1.78	1.89	1.99	4.15	3.32	2.58	8.5*	8.5*	NA	8.17
Left superior frontal gyrus medial segment	3	2.81	2.63	6.5	3.8	1.44	8.5*	7.72	NA	6.07
Left superior occipital gyrus	-0.51	-1.33	-2.18	2.32	0.9	-0.47	2.82	6.23	3.41	-1.9
Left superior parietal lobule	4.11	0.54	-2.85	2.56	1.89	1.27	5.49	8.5*	NA	2.19
††Left superior temporal gyrus	2.03	1.06	0.13	5.92	3.32	1.02	6.96	7.44	0.48	10.29
Left supplementary motor cortex	7.3	3.01	-0.77	4.03	2.99	2.05	6.44	8.5*	NA	6.06
Left supramarginal gyrus	2.51	1.16	-0.14	5.4	3.01	0.87	6.59	7.39	0.8	2.45
Left temporal pole	0.77	1.6	2.4	6.37	3.89	1.73	2.37	8.04	5.67	2.79
Left Thalamus Proper	2.41	2.44	2.47	5.82	4.18	2.74	8.5*	8.5*	NA	7.61
††Left transverse temporal gyrus	-1.01	-1.02	-1.03	1.14	1.12	1.11	2.5*	8.5*	NA	-2.59
†Left triangular part of the inferior frontal gyrus	5.35	3	0.9	5.05	3.15	1.44	7.42	8.1	0.68	9.61
Left Ventral Diencephalon	3.32	3.58	3.8	7.62	5.63	3.95	8.5*	8.5*	NA	9.81
Right Accumbens Area	-1.6	0.09	1.81	5.65	3.1	0.83	5.17	7.32	2.15	11.35
Right Amygdala	3.75	2.13	0.64	7.55	4.53	1.94	7.41	7.97	0.56	6.35
††Right angular gyrus	5.69	2.57	-0.24	5.34	3.24	1.37	6.62	7.92	1.3	8.79
††Right anterior insula	1.11	1.49	1.85	6.79	4.25	2.06	8.5*	8.28	NA	10.2
Right anterior orbital gyrus	4.08	1.63	-0.65	5.19	3.53	2.05	6.32	8.5*	NA	3.67
Right Basal Forebrain	-1.04	0.74	2.52	5.63	3.35	1.33	4.63	7.79	3.17	2.98
Right calcarine cortex	3.37	0.74	-1.78	3.47	1.83	0.3	5.69	7.05	1.37	1.32
††Right Caudate	1.46	0.47	-0.5	1.29	0.46	-0.35	8.5*	8.5*	NA	14.04
Right central operculum	4.49	1.29	-1.69	4.42	3.11	1.93	5.98	6.1	0.12	2.81
Right cuneus	4.42	1.54	-1.13	3.04	1.82	0.67	5.9	8.5*	NA	5.07
Right entorhinal area	-3.21	-1.43	0.46	0.71	-0.13	-0.96	6.11	7.64	1.53	-2.19
Right frontal operculum	3.96	3.45	3	6.95	4.6	2.59	6.39	5.02	-1.37	8.04
††Right frontal pole	2.19	2.4	2.6	5.24	3.48	1.91	8.5*	8.5*	NA	11.04
Right fusiform gyrus	0.41	0.99	1.56	6.56	3.99	1.75	8.5*	8.5*	NA	10.55
†Right gyrus rectus	3.12	2.16	1.26	5.74	3.37	1.27	2.7	8	5.3	10.08
Right Hippocampus	6.59	5	3.63	6.24	4.42	2.84	8.5*	7.7	NA	6.69
Right inferior occipital gyrus	3.28	2.33	1.44	5.78	3.94	2.32	8.5*	8.5*	NA	9.5
Right inferior temporal gyrus	4.74	1.36	-1.79	3.58	1.57	-0.32	8.5*	8.5*	NA	4.85
Right anterior cingulate gyrus	5.45	3.44	1.65	5.84	3.75	1.92	5.89	6.5	0.6	-0.04
Right lateral orbital gyrus	2.83	2.29	1.78	5.06	3.25	1.63	8.24	8.44	0.2	7.81
Right lingual gyrus	3.15	1.04	-0.97	2.09	0.94	-0.17	8.5*	8.36	NA	6.11
Right medial frontal cortex	2	1.82	1.66	6.44	3.91	1.71	6.02	6.52	0.5	11.87
†Right medial orbital gyrus	4.22	2.55	1.02	5.37	3.51	1.86	8.5*	8	NA	8.99
Right middle cingulate gyrus	2.79	1.67	0.61	5.74	3.16	0.86	7.8	8.5*	NA	2.65
††Right middle frontal gyrus	4.78	2.13	-0.3	5.84	3.64	1.69	7.64	7.34	-0.3	11.57
Right middle occipital gyrus	2.48	0.51	-1.39	3.97	1.98	0.13	6.56	8.15	1.58	7.62
††Right middle temporal gyrus	3.99	1.8	-0.23	5.5	3.37	1.47	5.65	6.86	1.21	5.69
Right occipital fusiform gyrus	1.63	-0.01	-1.63	2.55	1.13	-0.22	6.58	7.99	1.41	6.53
Right occipital pole	1.35	2.85	4.25	2.58	1.9	1.26	5.24	6.5	1.26	4.63
††Right opercular part of the inferior frontal gyrus	2.86	0.14	-2.49	4.75	2.99	1.42	8.5*	8.5*	NA	6.33
Right orbital part of the inferior frontal gyrus	1.83	2.09	2.35	4.72	3.1	1.64	5.33	8.17	2.84	3.38
Right Pallidum	-0.24	2.45	5.01	6.42	4.34	2.54	2.5*	8.5*	NA	9.62
Right parahippocampal gyrus	-0.51	0.24	0.99	4.81	2.79	0.97	8.5*	8.5*	NA	1.59
Right parietal operculum	1.14	-0.24	-1.61	2.16	0.97	-0.18	4.77	7.58	2.81	6.49
Right planum polare	4.77	1.54	-1.46	3.79	2.5	1.32	4.99	6.52	1.53	4.02
Right planum temporale	0.71	-0.61	-1.93	2.4	1	-0.33	6.01	8.5*	NA	2.35
Right postcentral gyrus	0	0	0	0.25	0.25	0.25	4.55	6.38	1.82	7.47
Right postcentral gyrus medial segment	-4.11	-2.85	-1.46	-1.35	0.14	1.65	2.5*	8.5*	NA	10.94
Right posterior cingulate gyrus	1.26	0.42	-0.4	4.42	2.3	0.35	8.24	5.11	-3.13	0.08
††Right posterior insula	5.6	1.21	-2.84	3.23	2.15	1.14	6.01	7.03	1.02	14.64
Right posterior orbital gyrus	5.44	3.72	2.2	4.77	3.01	1.43	5.7	8.5*	NA	7.75
Right precentral gyrus	6.4	2.9	-0.2	3.95	3.21	2.54	8.5*	8.18	NA	6.73
Right precentral gyrus medial segment	-0.02	-0.02	-0.02	1.72	1.69	1.66	6.65	8.5*	NA	-1.17
††Right precuneus	0.43	-0.32	-1.07	3.36	1.68	0.11	NA	8.5*	NA	4.25
Right Putamen	4.2	1.96	-0.1	5.06	3.32	1.76	4.61	6.85	2.24	5.19
††Right subcallosal area	0.63	-0.39	-1.41	4.48	2.58	0.86	6.67	8.5*	NA	8.55
Right superior frontal gyrus	3.07	2.2	1.39	4.43	3.45	2.57	4.68	7.53	2.85	11.63
Right superior frontal gyrus medial segment	3.3	2.35	1.47	6.24	3.82	1.71	8.5*	8.5*	NA	6.22
Right superior occipital gyrus	3.44	0.39	-2.53	2.74	1.13	-0.4	8.5*	8.05	NA	9.04
Right superior parietal lobule	-1.02	-1.03	-1.04	1.81	1.78	1.75	5.45	6.35	0.9	4.34
††Right superior temporal gyrus	3.23	1.42	-0.28	5.57	3.22	1.13	2.5*	8.5*	NA	10.33
Right supplementary motor cortex	3.67	1.83	0.12	3.95	3.1	2.32	6.5	7.6	1.1	2.2
Right supramarginal gyrus	3.28	1.55	-0.07	5.48	3.26	1.28	6.86	8.5*	NA	4.08
Right temporal pole	2.71	2.95	3.16	7.5	4.28	1.52	6.68	7.78	1.1	4.39
Right Thalamus Proper	1.78	2.49	3.16	6.14	4.22	2.54	8.5*	7.63	NA	7.88
Right transverse temporal gyrus	-1.91	-1.95	-1.99	0.98	0.97	0.96	8.5*	8.5*	NA	1.72
†Right triangular part of the inferior frontal gyrus	4.3	2.9	1.62	4.8	2.93	1.25	2.5*	8.5*	NA	10.81
††Right Ventral Diencephalon	1.97	2.39	2.77	7.43	5.67	4.19	8.5*	7.92	NA	8.35
