# Supplementary material for: Sex and age effects on gray matter volume trajectories in young children with prenatal alcohol exposure
Source: Front Hum Neurosci. 2024 Apr 10;18:1379959. doi: 10.3389/fnhum.2024.1379959 (PMC11039858; doi:10.3389/fnhum.2024.1379959)
Supplement: Supplementary file 2 [file Table_2.XLSX]

## Sheet: ModelsTable_PSvPAE_AbsVolume_20
Table S2. Model parameters for exposed vs. unexposed analysis
	Interaction Models							Main Effects Models
Region		Beta	SE	p	ηp2	AIC(delta)	Akaike Weight		Beta	SE	p	ηp2	AIC(delta)	Akaike Weight
Total ICV	Intercept	103858	1329.48			12500(0)	0.99796	Intercept	103906	1333.86	<0.001		12512(12.43)	0.00199872
	Age²	-364.27	27.12	<0.001	0.04			Age²	-368.69	27.28	<0.001	0.33
	PAE (1/0)	3118.14	6005.33	0.604	<0.001			Age	6616.9	306.77	<0.001	0.56
	Age	6600.77	304.37	<0.001	0.08			PAE	-6694.13	2111.02	0.002	0.06
	Age² by PAE	99.9	161.32	0.536	<0.001
	Age by PAE	-2313.12	1919.36	0.229	<0.001
Total Gray Matter	Intercept	592950	8045.83			11973(0)	0.996445	Intercept	592962	8070.01	<0.001		11984(11.34)	0.00343526
	Age²	-2287.2	166.982	<0.001	0.047807			Age²	-2323.56	167.713	<0.001	0.343015
	PAE (1/0)	9524.2	36840.7	0.796117	<0.001			Age	37789.3	1886	<0.001	0.5219
	Age	37584	1874.34	<0.001	0.0746772			PAE	-37831.1	12647	0.00319515	0.0504461
	Age² by PAE	255.015	993.088	0.797481	<0.001
	Age by PAE	-9823.64	11814.6	0.406225	0.00182067
Right Accumbens Area	Intercept	392.73	14.3129			5302(0)	0.564784	Intercept	396.338	14.2188	<0.001		5302(0.55)	0.42946
	Age²	-2.53837	0.423938	<0.001	<0.001			Age²	-2.44009	0.418155	<0.001	0.0832948
	PAE (1/0)	126.67	85.3787	0.138597	0.00478635			Age	35.9126	4.70024	<0.001	0.134542
	Age	37.1581	4.75676	<0.001	0.000949746			PAE	-45.0037	13.5987	0.00114096	0.0604011
	Age² by PAE	4.33878	2.4515	0.0774774	0.0073895
	Age by PAE	-55.7635	28.9768	0.05496	0.00851519
Left Accumbens Area	Intercept	399.263	14.7868			5323(0)	0.628077	Intercept	401.758	14.677	<0.001		5324(1.11)	0.361167
	Age²	-2.4417	0.448809	<0.001	0.00127095			Age²	-2.40417	0.442171	<0.001	0.0729138
	PAE (1/0)	107.235	89.0603	0.229168	0.00308137			Age	37.9408	4.96952	<0.001	0.133953
	Age	38.6284	5.03518	<0.001	0.00281346			PAE	-39.0568	12.8308	0.00270639	0.0517276
	Age² by PAE	2.97522	2.57331	0.248245	0.00308417
	Age by PAE	-43.2603	30.3592	0.154874	0.00454773
Right Amygdala	Intercept	608.032	22.5819			5787(0.71)	0.316616	Intercept	609.583	22.4096	<0.001		5786(0)	0.450932
	Age²	-4.7129	0.671202	<0.001	0.00863559			Age²	-4.72573	0.661795	<0.001	0.119762
	PAE (1/0)	92.547	134.926	0.493117	0.00102389			Age	74.9303	7.43872	<0.001	0.212698
	Age	75.1515	7.53105	<0.001	0.0144658			PAE	-38.7155	21.1301	0.0686627	0.0193495
	Age² by PAE	1.99052	3.87736	0.607961	0.000623916
	Age by PAE	-34.8095	45.82	0.447846	0.0013316
Left Amygdala	Intercept	642.774	23.881			5840(0)	0.379576	Intercept	640.823	23.7295	<0.001		5840(0.62)	0.278111
	Age²	-3.37656	0.719794	<0.001	0.0106482			Age²	-3.53373	0.711474	<0.001	0.0616932
	PAE (1/0)	-13.022	143.509	0.927738	<0.001			Age	62.145	7.99644	<0.001	0.138363
	Age	60.8779	8.07569	<0.001	0.0163009			PAE	-26.6903	21.1534	0.208773	0.00930324
	Age² by PAE	-2.13236	4.13854	0.606648	0.000619465
	Age by PAE	10.1766	48.8554	0.83509	<0.001
Right Caudate	Intercept	3304.37	91.2917			7276(0)	0.811942	Intercept	3291.95	91.0955	<0.001		7279(2.96)	0.184397
	Age²	-9.79416	2.72856	<0.001	0.0105724			Age²	-10.6422	2.71887	<0.001	0.0391876
	PAE (1/0)	-534.844	546.803	0.328523	0.00207254			Age	191.738	30.5589	<0.001	0.0946582
	Age	184.536	30.6143	<0.001	0.0141172			PAE	-462.166	82.657	<0.001	0.155072
	Age² by PAE	-13.886	15.7347	0.378002	0.00183537
	Age by PAE	94.6811	185.869	0.610732	0.000596512
Left Caudate	Intercept	3283.49	96.0879			7325(0)	0.992143	Intercept	3253.61	96.8244	<0.001		7336(11.61)	0.00298155
	Age²	-8.33515	2.90565	<0.001	0.0210229			Age²	-9.99599	2.93093	<0.001	0.0298972
	PAE (1/0)	-948.294	578.071	0.101586	0.00573074			Age	188.055	32.9393	<0.001	0.0792999
	Age	172.899	32.5992	<0.001	0.0236906			PAE	-388.547	82.9436	<0.001	0.113712
	Age² by PAE	-34.0284	16.6853	0.0420195	0.00958135
	Age by PAE	299.086	196.915	0.129513	0.00519227
Right Hippocampus	Intercept	2906.87	64.051			6909(0.19)	0.468094	Intercept	2911.21	63.6331	<0.001		6909(0)	0.513876
	Age²	-12.5088	1.85497	<0.001	0.00759141			Age²	-12.5545	1.82953	<0.001	0.112055
	PAE (1/0)	196.76	377.488	0.602459	0.000603216			Age	227.341	20.5666	<0.001	0.246359
	Age	227.905	20.8152	<0.001	0.0177654			PAE	-194.732	65.1981	0.00323682	0.0499136
	Age² by PAE	5.86025	10.7863	0.587214	0.000715288
	Age by PAE	-103.364	127.654	0.418556	0.00155325
Left Hippocampus	Intercept	2802.86	62.2633			6876(0)	0.540841	Intercept	2807.86	61.9112	<0.001		6876(0.47)	0.427679
	Age²	-9.01007	1.82259	<0.001	0.00280165			Age²	-9.04806	1.80344	<0.001	0.0629973
	PAE (1/0)	260.516	369.173	0.480753	0.00109659			Age	184.529	20.2723	<0.001	0.180924
	Age	185.261	20.4511	<0.001	0.00979706			PAE	-165.789	61.0492	0.00729547	0.041461
	Age² by PAE	6.5847	10.5723	0.533741	0.000930666
	Age by PAE	-113.758	125.053	0.363506	0.0019383
Right Pallidum	Intercept	877.365	38.3883			6277(1.39)	0.327306	Intercept	887.435	37.9746	<0.001		6276(0)	0.65572
	Age²	-4.28906	1.22769	<0.001	<0.001			Age²	-3.96221	1.20908	0.00114311	0.0268267
	PAE (1/0)	282.392	228.874	0.217828	0.00294115			Age	74.3131	13.5786	<0.001	0.0710636
	Age	78.0889	13.7645	<0.001	<0.001			PAE	-85.3892	23.9873	<0.001	0.0675054
	Age² by PAE	10.6504	6.76103	0.115849	0.00511045
	Age by PAE	-127.477	79.0977	0.107674	0.00518359
Left Pallidum	Intercept	981.138	39.4775			6308(0)	0.486946	Intercept	993.362	39.1029	<0.001		6309(0.27)	0.426127
	Age²	-3.54231	1.26151	0.00523915	0.0016585			Age²	-3.04861	1.24377	0.0146826	0.0152681
	PAE (1/0)	278.275	235.562	0.238019	0.00270287			Age	65.5495	13.9685	<0.001	0.0535215
	Age	70.6872	14.1439	<0.001	<0.001			PAE	-100.314	24.9066	<0.001	0.0856966
	Age² by PAE	13.3032	6.95495	0.0563714	0.00754533
	Age by PAE	-145.021	81.3841	0.0753708	0.00635026
Right Putamen	Intercept	4063.3	113.393			7506(1.32)	0.279319	Intercept	4058.03	112.473	<0.001		7505(0)	0.540791
	Age²	-16.7087	3.40209	<0.001	0.00922636			Age²	-17.2173	3.35602	<0.001	0.0655324
	PAE (1/0)	-89.0793	680.241	0.89587	<0.001			Age	290.166	37.7203	<0.001	0.135922
	Age	286.264	38.1705	<0.001	0.0143629			PAE	-210.604	102.156	0.0407682	0.0243893
	Age² by PAE	-5.61606	19.5933	0.774534	<0.001
	Age by PAE	11.7687	231.384	0.959458	<0.001
Left Putamen	Intercept	3981.92	110.742			7489(0)	0.810154	Intercept	3973.7	110.493	<0.001		7493(3.78)	0.122657
	Age²	-16.6543	3.26185	<0.001	0.0115687			Age²	-17.4774	3.2432	<0.001	0.0720308
	PAE (1/0)	37.7395	658.764	0.954341	<0.001			Age	302.989	36.4553	<0.001	0.155591
	Age	296.735	36.6002	<0.001	0.0167476			PAE	-191.203	106.35	0.0739764	0.0186772
	Age² by PAE	-8.48134	18.8913	0.653697	<0.001
	Age by PAE	9.78738	223.373	0.965071	<0.001
Right Thalamus	Intercept	5815.52	119.56			7578(0)	0.666187	Intercept	5846.32	119	<0.001		7579(1.39)	0.332387
	Age²	-26.0852	3.4205	<0.001	0.00125645			Age²	-25.2614	3.38115	<0.001	0.130191
	PAE (1/0)	1054.79	699.438	0.132245	0.00505736			Age	473.143	38.0104	<0.001	0.293197
	Age	483.689	38.3838	<0.001	0.00970958			PAE	-460.806	125.843	<0.001	0.0730909
	Age² by PAE	37.8675	19.9375	0.0582272	0.00874109
	Age by PAE	-489.715	236.085	0.0386625	0.0102006
Left Thalamus	Intercept	6114.42	134.525			7705(0)	0.515794	Intercept	6133.14	133.798	<0.001		7705(0.17)	0.473772
	Age²	-22.5813	3.77248	<0.001	0.00226245			Age²	-22.2953	3.72877	<0.001	0.087415
	PAE (1/0)	704.176	776.817	0.365168	0.00184498			Age	446	41.9204	<0.001	0.232454
	Age	451.182	42.3357	<0.001	0.0108052			PAE	-466.55	148.206	0.00194022	0.0547854
	Age² by PAE	24.0198	22.0612	0.276898	0.00291816
	Age by PAE	-347.414	261.427	0.184612	0.0042627
Right Ventral Diencephalon	Intercept	3078.56	73.02			7038(0)	0.988953	Intercept	3091.08	73.2689	<0.001		7047(9)	0.0110063
	Age²	-11.2632	2.18328	<0.001	0.000794932			Age²	-11.2673	2.18719	<0.001	0.0658774
	PAE (1/0)	662.52	437.433	0.130567	0.00494271			Age	270.068	24.5831	<0.001	0.242413
	Age	272.404	24.4962	<0.001	0.00884175			PAE	-258.153	66.4372	<0.001	0.0811248
	Age² by PAE	15.2057	12.5886	0.227761	0.0034206
	Age by PAE	-251.484	148.702	0.0915135	0.00651452
Left Ventral Diencephalon	Intercept	3149.13	84.4007			7175(0)	0.549736	Intercept	3163.74	83.844	<0.001		7175(0.4)	0.450176
	Age²	-13.6991	2.5913	<0.001	0.00114489			Age²	-13.456	2.56286	<0.001	0.0679222
	PAE (1/0)	495.213	509.651	0.331706	0.0019752			Age	298.49	28.8005	<0.001	0.220643
	Age	302.642	29.0693	<0.001	0.00954337			PAE	-310.343	68.6718	<0.001	0.106727
	Age² by PAE	16.9005	14.7776	0.253385	0.00296207
	Age by PAE	-241.268	174.137	0.166578	0.00421492
Left Basal Forebrain	Intercept	653.319	25.1206			5871(2.7)	0.139985	Intercept	649.543	24.8681	<0.001		5869(1.18)	0.29831
	Age²	-2.23938	0.778914	<0.001	0.00870829			Age²	-2.42997	0.766617	0.00164941	0.0257418
	PAE (1/0)	-105.13	151.8	0.48892	0.000988044			Age	37.5025	8.61423	<0.001	0.0473306
	Age	35.6978	8.73713	<0.001	0.00995012			PAE	-17.6555	19.5063	0.366668	0.00474155
	Age² by PAE	-4.28636	4.4167	0.332326	0.00209644
	Age by PAE	40.6592	51.9821	0.434511	0.00132146
Right Basal Forebrain	Intercept	636.588	23.7547			5809(3.69)	0.0876437	Intercept	635.181	23.4887	<0.001		5806(0.92)	0.350619
	Age²	-2.52133	0.737995	<0.001	0.00558976			Age²	-2.6165	0.725619	<0.001	0.033104
	PAE (1/0)	-29.6033	143.538	0.83669	<0.001			Age	36.3773	8.15335	<0.001	0.0496477
	Age	35.5668	8.27797	<0.001	0.0060255			PAE	-18.9405	18.2153	0.299893	0.00627791
	Age² by PAE	-1.59984	4.17938	0.702054	<0.001
	Age by PAE	11.311	49.1757	0.818184	<0.001
Right anterior cingulate gyrus	Intercept	4384.67	142.255			7711(0)	0.505231	Intercept	4409.36	141.947	<0.001		7714(2.67)	0.133068
	Age²	-27.5303	3.26129	<0.001	0.00349496			Age²	-27.0199	3.23817	<0.001	0.159171
	PAE (1/0)	1469.69	704.531	0.0375372	0.00959347			Age	448.129	36.413	<0.001	0.291569
	Age	455.727	36.6061	<0.001	0.0103416			PAE	1.86741	207.647	0.992835	<0.001
	Age² by PAE	32.7089	19.3448	0.0916871	0.00745457
	Age by PAE	-450.856	229.999	0.0506894	0.00991304
Left anterior cingulate gyrus	Intercept	4434.43	148.054			7758(4.24)	0.0804312	Intercept	4447.5	147.286	<0.001		7756(1.97)	0.250402
	Age²	-38.7904	3.42418	<0.001	0.0225493			Age²	-38.5213	3.37624	<0.001	0.261315
	PAE (1/0)	819.63	738.368	0.26757	0.00274167			Age	588.045	37.9654	<0.001	0.39452
	Age	592.061	38.4343	<0.001	0.0383003			PAE	39.6014	214.548	0.85378	<0.001
	Age² by PAE	17.3593	20.3049	0.393125	0.00191325
	Age by PAE	-239.46	241.397	0.321832	0.00255251
Right anterior insula	Intercept	3660.14	92.716			7274(0)	0.934298	Intercept	3652.17	92.6289	<0.001		7279(5.4)	0.0628034
	Age²	-14.1116	2.23072	<0.001	0.0185986			Age²	-14.7701	2.22519	<0.001	0.106805
	PAE (1/0)	-222.774	477.058	0.640748	<0.001			Age	259.685	25.0213	<0.001	0.226091
	Age	254.41	25.038	<0.001	0.0281796			PAE	-372.692	128.94	0.00435413	0.0472623
	Age² by PAE	-7.39158	13.2073	0.57604	0.000815625
	Age by PAE	17.2811	156.959	0.912388	<0.001
Left anterior insula	Intercept	3636.1	98.6324			7364(0.29)	0.388507	Intercept	3633.31	98.1514	<0.001		7364(0)	0.448166
	Age²	-18.7513	2.56291	<0.001	0.0171397			Age²	-19.1272	2.53307	<0.001	0.133762
	PAE (1/0)	-29.5568	538.844	0.956281	<0.001			Age	314.28	28.4814	<0.001	0.247811
	Age	311.603	28.7648	<0.001	0.0270954			PAE	-251.992	124.946	0.0453047	0.0235797
	Age² by PAE	-1.93095	15.1074	0.898361	<0.001
	Age by PAE	-27.6863	179.354	0.8774	<0.001
Right anterior orbital gyrus	Intercept	2002.91	69.587			7001(0.64)	0.317259	Intercept	2020.14	69.254	<0.001		7001(1.15)	0.246056
	Age²	-11.2656	1.91204	<0.001	<0.001			Age²	-10.763	1.8904	<0.001	0.0804125
	PAE (1/0)	738.706	396.199	0.0629182	0.00782341			Age	169.427	21.2536	<0.001	0.146182
	Age	175.565	21.4581	<0.001	0.000948977			PAE	-74.0934	80.1406	0.356523	0.00503506
	Age² by PAE	21.3178	11.2116	0.057969	0.00897663
	Age by PAE	-268.583	132.941	0.0440073	0.00995567
Left anterior orbital gyrus	Intercept	1732.74	54.8001			6743(0.53)	0.419714	Intercept	1741.95	54.5092	<0.001		6742(0)	0.546324
	Age²	-10.0678	1.46685	<0.001	0.00241031			Age²	-9.84899	1.44832	<0.001	0.110988
	PAE (1/0)	313.492	306.141	0.306392	0.00237953			Age	150.475	16.2841	<0.001	0.187176
	Age	153.47	16.4626	<0.001	0.00535713			PAE	-184.22	66.2752	0.00605847	0.0436803
	Age² by PAE	11.7074	8.62507	0.17544	0.00464027
	Age by PAE	-156.519	102.337	0.126942	0.00579773
Right angular gyrus	Intercept	11954.1	219.348			8153(0)	0.780282	Intercept	11928.8	219.133	<0.001		8155(2.58)	0.214988
	Age²	-61.0974	4.80444	<0.001	0.0676161			Age²	-62.6266	4.7636	<0.001	0.319611
	PAE (1/0)	-1289.12	1047.84	0.219234	0.00330702			Age	980.763	53.5675	<0.001	0.476612
	Age	967.241	53.9281	<0.001	0.0942256			PAE	-1048.85	333.111	0.00194054	0.0555534
	Age² by PAE	-27.3943	28.5372	0.337691	0.00242617
	Age by PAE	203.847	339.4	0.548457	0.00094449
Left angular gyrus	Intercept	10448.3	201.148			8076(0)	0.947589	Intercept	10450.7	201.325	<0.001		8082(5.88)	0.0499906
	Age²	-50.0575	4.55967	<0.001	0.0295077			Age²	-50.7741	4.541	<0.001	0.253456
	PAE (1/0)	257.683	987.338	0.794221	<0.001			Age	787.922	51.0635	<0.001	0.392548
	Age	784.272	51.18	<0.001	0.0423852			PAE	-854.167	297.358	0.00459559	0.0466443
	Age² by PAE	8.08221	27.0564	0.765319	<0.001
	Age by PAE	-243.014	321.713	0.450486	0.00148546
Right calcarine cortex	Intercept	3373.6	105.231			7172(5.92)	0.0361586	Intercept	3372.62	104.936	<0.001		7169(1.94)	0.264392
	Age²	-6.50263	1.64362	<0.001	0.00560161			Age²	-6.5445	1.61679	<0.001	0.0427747
	PAE (1/0)	-75.9483	389.789	0.845591	<0.001			Age	79.7551	18.1825	<0.001	0.0498492
	Age	79.3307	18.4503	<0.001	0.00573614			PAE	-44.627	186.277	0.810953	<0.001
	Age² by PAE	-1.17345	9.81007	0.904851	<0.001
	Age by PAE	12.4261	116.808	0.915338	<0.001
Left calcarine cortex	Intercept	4192.17	97.6483			7318(3.75)	0.0541219	Intercept	4193.26	97.5926	<0.001		7316(1.88)	0.138336
	Age	7.1552	3.48822	0.040952	<0.001			Age	6.94784	3.43852	0.0440469	0.0109863
	PAE (1/0)	-25.9384	224.767	0.908206	<0.001			PAE	-67.0233	191.851	0.727263	<0.001
	Age by PAE	-7.22717	20.5958	0.725856	<0.001
Right central operculum	Intercept	4125.77	100.481			7395(23.91)	3.63906e-06	Intercept	4112.29	99.921	<0.001		7372(1.26)	0.301258
	Age²	-11.885	2.51693	<0.001	0.0178417			Age²	-12.5192	2.48363	<0.001	0.0644471
	PAE (1/0)	-471.34	533.618	0.377561	0.00176831			Age	187.897	27.9266	<0.001	0.109241
	Age	181.72	28.2496	<0.001	0.0215282			PAE	-115.388	133.775	0.389608	0.00439645
	Age² by PAE	-15.6589	14.8718	0.29303	0.00285699
	Age by PAE	154.929	176.656	0.381019	0.00196152
Left central operculum	Intercept	4458.89	106.962			7449(0)	0.450086	Intercept	4438.64	106.68	<0.001		7451(2.34)	0.139404
	Age²	-6.94334	2.75501	0.0121477	0.0130608			Age²	-7.98099	2.73223	0.00370258	0.0225538
	PAE (1/0)	-469.7	580.428	0.41882	0.00148757			Age	136.28	30.7211	<0.001	0.0504842
	Age	126.51	30.921	<0.001	0.0144723			PAE	-38.0267	137.301	0.78215	<0.001
	Age² by PAE	-23.0423	16.25	0.156991	0.00512586
	Age by PAE	211.8	192.947	0.272999	0.00303968
Right cuneus	Intercept	5642.17	111.709			7403(0)	0.651753	Intercept	5669.8	111.56	<0.001		7405(2.34)	0.201778
	Age²	-10.9619	2.31034	<0.001	0.00226895			Age²	-10.0135	2.29135	<0.001	0.0493847
	PAE (1/0)	897.471	510.11	0.0791714	0.00660115			Age	99.3643	25.7671	<0.001	0.0388639
	Age	110.019	25.9332	<0.001	0.00364662			PAE	-287.391	176.106	0.104565	0.0155627
	Age² by PAE	34.6412	13.7412	0.0121154	0.0165933
	Age by PAE	-412.546	163.48	0.0120265	0.0165306
Left cuneus	Intercept	5588.46	109.195			7361(0)	0.869231	Intercept	5594.41	109.107	<0.001		7366(5.07)	0.0689302
	Age²	-8.82716	2.18504	<0.001	0.000958343			Age²	-8.97365	2.17708	<0.001	0.044207
	PAE (1/0)	441.257	485.982	0.364358	0.00174407			Age	88.7133	24.4824	<0.001	0.0344993
	Age	89.0067	24.5269	<0.001	<0.001			PAE	-266.051	175.135	0.130609	0.0135286
	Age² by PAE	9.8494	13.0041	0.449282	0.0015253
	Age by PAE	-182.369	154.734	0.239299	0.00366592
Right entorhinal area	Intercept	1271.43	42.2421			6464(4.75)	0.0612201	Intercept	1276.07	41.9284	<0.001		6461(1.7)	0.28061
	Age²	-7.16739	1.12471	<0.001	0.00420577			Age²	-7.03145	1.10713	<0.001	0.0982726
	PAE (1/0)	248.912	235.056	0.290204	0.0025462			Age	125.758	12.448	<0.001	0.21598
	Age	127.413	12.6228	<0.001	0.0132285			PAE	27.9903	51.5124	0.587591	0.0017444
	Age² by PAE	5.79746	6.61653	0.38145	0.00194386
	Age by PAE	-73.0199	78.5147	0.352924	0.00215784
Left entorhinal area	Intercept	1271.28	48.4569			6614(4.12)	0.0844899	Intercept	1279.69	48.079	<0.001		6612(1.92)	0.253517
	Age²	-6.7254	1.37352	<0.001	<0.001			Age²	-6.46036	1.35401	<0.001	0.0575517
	PAE (1/0)	387.072	281.808	0.170278	0.0042147			Age	119.885	15.222	<0.001	0.142469
	Age	122.995	15.4136	<0.001	0.00382742			PAE	14.7465	51.9742	0.776965	<0.001
	Age² by PAE	10.2801	8.01889	0.200579	0.00402335
	Age by PAE	-126.071	94.9886	0.185165	0.0042285
Right frontal operculum	Intercept	1989.25	62.0859			6878(2.84)	0.16173	Intercept	1996.93	61.6176	<0.001		6875(0)	0.667975
	Age²	-8.2182	1.68422	<0.001	0.00121438			Age²	-7.99261	1.65785	<0.001	0.0590168
	PAE (1/0)	203.559	350.256	0.561422	0.000766873			Age	140.774	18.6396	<0.001	0.133252
	Age	143.519	18.9018	<0.001	0.00497592			PAE	-160.598	73.2835	0.0297859	0.0276161
	Age² by PAE	9.56415	9.88999	0.334106	0.00234939
	Age by PAE	-120.41	117.309	0.305304	0.00260455
Left frontal operculum	Intercept	2031.42	75.3474			7084(3.61)	0.115059	Intercept	2034.26	74.6332	<0.001		7080(0)	0.700958
	Age²	-14.8709	2.16513	<0.001	0.0107263			Age²	-14.7004	2.12928	<0.001	0.113348
	PAE (1/0)	-135.716	441.991	0.758944	0.000210304			Age	221.274	23.9368	<0.001	0.18621
	Age	222.787	24.2961	<0.001	0.0186336			PAE	-169.987	78.0869	0.0308691	0.0271504
	Age² by PAE	3.15224	12.6097	0.802725	<0.001
	Age by PAE	-24.6189	149.287	0.869095	<0.001
Right frontal pole	Intercept	3423.23	105.195			7405(0)	0.89463	Intercept	3443.94	105.321	<0.001		7410(4.49)	0.0947065
	Age²	-22.006	2.50641	<0.001	0.00319136			Age²	-21.591	2.48546	<0.001	0.169842
	PAE (1/0)	870.118	537.118	0.105946	0.00586292			Age	345.992	27.9482	<0.001	0.293408
	Age	352.292	28.1325	<0.001	0.00854428			PAE	-380.352	149.306	0.0117429	0.0369889
	Age² by PAE	27.5621	14.8458	0.0641408	0.00890784
	Age by PAE	-382.308	176.448	0.0308681	0.0119822
Left frontal pole	Intercept	3087.36	101.997			7375(0)	0.619409	Intercept	3104.69	101.81	<0.001		7376(1.46)	0.298381
	Age²	-20.5207	2.44602	<0.001	0.00410162			Age²	-20.1461	2.4191	<0.001	0.158396
	PAE (1/0)	700.344	523.462	0.181611	0.00401435			Age	318.758	27.202	<0.001	0.271348
	Age	324.184	27.4546	<0.001	0.00976069			PAE	-308.786	143.343	0.0326473	0.0267941
	Age² by PAE	22.835	14.4841	0.115722	0.00643716
	Age by PAE	-312.019	172.138	0.0706668	0.0084111
Right fusiform gyrus	Intercept	6480.73	139.925			7660(0.01)	0.493494	Intercept	6498.12	139.333	<0.001		7660(0)	0.49669
	Age²	-38.2614	2.99059	<0.001	0.0231693			Age²	-37.9008	2.96125	<0.001	0.308114
	PAE (1/0)	360.203	655.64	0.583004	0.000655592			Age	584.204	33.3	<0.001	0.455437
	Age	589.557	33.5686	<0.001	0.0414975			PAE	-685.386	215.192	0.00172473	0.056767
	Age² by PAE	23.3151	17.7743	0.190409	0.00453359
	Age by PAE	-321.246	211.425	0.129485	0.00603442
Left fusiform gyrus	Intercept	6782.34	134.743			7626(2.56)	0.129481	Intercept	6786.95	134.135	<0.001		7624(0.28)	0.404629
	Age²	-36.3366	2.91371	<0.001	0.036579			Age²	-36.3759	2.87284	<0.001	0.303617
	PAE (1/0)	179.052	637.199	0.778838	<0.001			Age	580.198	32.3057	<0.001	0.467163
	Age	580.848	32.7055	<0.001	0.0628909			PAE	-270.816	206.074	0.190577	0.0101517
	Age² by PAE	7.06691	17.3124	0.683359	<0.001
	Age by PAE	-120.727	205.917	0.55803	0.000901857
Right gyrus rectus	Intercept	1731.81	59.7396			6822(3.86)	0.10513	Intercept	1733.4	59.3031	<0.001		6818(0)	0.724156
	Age²	-7.16328	1.51276	<0.001	0.00504241			Age²	-7.08059	1.48786	<0.001	0.0578474
	PAE (1/0)	-142.626	319.948	0.655978	<0.001			Age	139.785	16.7298	<0.001	0.159042
	Age	140.558	16.9788	<0.001	0.0156258			PAE	-174.806	78.4705	0.0272277	0.0286267
	Age² by PAE	1.80133	8.93267	0.840291	<0.001
	Age by PAE	-16.2818	106.091	0.878107	<0.001
Left gyrus rectus	Intercept	1724.13	57.1694			6788(0.94)	0.26292	Intercept	1732.05	56.8678	<0.001		6788(0.57)	0.315949
	Age²	-7.0199	1.53107	<0.001	0.000806832			Age²	-6.59991	1.51283	<0.001	0.0489546
	PAE (1/0)	70.8421	319.501	0.824629	<0.001			Age	129.91	17.0094	<0.001	0.136139
	Age	133.81	17.1833	<0.001	0.00765869			PAE	-82.5925	68.9996	0.232988	0.00843368
	Age² by PAE	8.95791	9.00223	0.320309	0.0025027
	Age by PAE	-79.8084	106.811	0.455386	0.00139169
Right inferior occipital gyrus	Intercept	6807.61	156.079			7707(1.05)	0.344064	Intercept	6791.4	155.602	<0.001		7706(0)	0.581404
	Age²	-34.0396	2.93204	<0.001	0.0620353			Age²	-34.8301	2.89622	<0.001	0.282641
	PAE (1/0)	-1039.85	661.752	0.116751	0.00507376			Age	449.82	32.5699	<0.001	0.341881
	Age	442.233	32.9123	<0.001	0.0652811			PAE	-644.909	258.568	0.0135912	0.0356637
	Age² by PAE	-18.7773	17.4672	0.283065	0.00308158
	Age by PAE	180.176	207.887	0.38666	0.00199629
Left inferior occipital gyrus	Intercept	7321.83	168.107			7798(1.21)	0.349638	Intercept	7313.45	167.608	<0.001		7797(0)	0.641546
	Age²	-28.4238	3.22706	<0.001	0.0299616			Age²	-29.0073	3.18612	<0.001	0.184134
	PAE (1/0)	-888.834	724.612	0.220562	0.00312509			Age	371.668	35.8299	<0.001	0.226542
	Age	366.748	36.2239	<0.001	0.0299681			PAE	-911.139	275.819	0.00116684	0.0608757
	Age² by PAE	-8.51926	19.2187	0.65782	0.000524368
	Age by PAE	46.348	228.717	0.839523	0.000109112
Right inferior temporal gyrus	Intercept	9736.97	188.564			7707(1.05)	0.344064	Intercept	9738.25	187.543	<0.001		7996(0)	0.538332
	Age²	-48.8965	4.20285	<0.001	0.03682			Age²	-49.0273	4.13715	<0.001	0.276144
	PAE (1/0)	-195.342	913.286	0.83073	<0.001			Age	825.79	46.5227	<0.001	0.461054
	Age	825.286	47.1752	<0.001	0.0694738			PAE	-472.159	281.972	0.0958881	0.016354
	Age² by PAE	2.72246	24.9518	0.913174	<0.001
	Age by PAE	-64.6939	296.724	0.827524	<0.001
Left inferior temporal gyrus	Intercept	9448.41	190.717			8033(0)	0.473679	Intercept	9482.66	189.97	<0.001		8033(0.12)	0.446949
	Age²	-52.3999	4.46161	<0.001	0.0135571			Age²	-51.4821	4.41461	<0.001	0.269722
	PAE (1/0)	1134.17	959.783	0.237956	0.00311516			Age	847.554	49.6414	<0.001	0.441717
	Age	859.287	50.0785	<0.001	0.0332976			PAE	-643.736	273.316	0.01966	0.0318862
	Age² by PAE	44.2008	26.4458	0.0954663	0.00725872
	Age by PAE	-573.134	314.372	0.0690613	0.00854988
Right lingual gyrus	Intercept	9426.74	180.212			7860(2.82)	0.145368	Intercept	9411.37	179.519	<0.001		7857(0)	0.595311
	Age²	-25.6328	3.3831	<0.001	0.0310066			Age²	-26.285	3.33383	<0.001	0.144758
	PAE (1/0)	-1074.71	763.68	0.159987	0.00407165			Age	341.102	37.4913	<0.001	0.183891
	Age	334.463	37.9756	<0.001	0.0335062			PAE	-574.591	298.614	0.0560162	0.0215129
	Age² by PAE	-18.4631	20.1545	0.360216	0.00223845
	Age by PAE	196.798	239.872	0.41249	0.00178827
Left lingual gyrus	Intercept	9114.92	158.656			7785(0)	0.522247	Intercept	9119.24	158.232	<0.001		7786(0.42)	0.423099
	Age²	-21.9153	3.33031	<0.001	0.00864839			Age²	-22.1457	3.29516	<0.001	0.109393
	PAE (1/0)	53.1015	732.949	0.942276	<0.001			Age	283.599	37.0552	<0.001	0.137356
	Age	283.104	37.382	<0.001	0.00760811			PAE	-616.941	247.657	0.0137023	0.0355181
	Age² by PAE	7.90766	19.8015	0.689864	<0.001
	Age by PAE	-164.365	235.561	0.485756	0.00128097
Right lateral orbital gyrus	Intercept	2089.72	65.7276			6928(3.19)	0.124712	Intercept	2094.75	65.2667	<0.001		6925(0)	0.613802
	Age²	-9.01427	1.68992	<0.001	0.00342023			Age²	-8.89602	1.66354	<0.001	0.0718534
	PAE (1/0)	113.748	356.181	0.74961	<0.001			Age	149.049	18.7048	<0.001	0.14657
	Age	150.678	18.9669	<0.001	0.00823225			PAE	-163.696	84.5678	0.0545782	0.0217208
	Age² by PAE	6.49749	9.96894	0.514931	0.00108849
	Age by PAE	-87.0802	118.372	0.46238	0.00136901
Left lateral orbital gyrus	Intercept	2098.83	72.4304			7009(2.36)	0.220204	Intercept	2109.16	72.0293	<0.001		7006(0)	0.715057
	Age²	-12.8876	1.73484	<0.001	0.00406692			Age²	-12.5489	1.71011	<0.001	0.127447
	PAE (1/0)	189.614	371.361	0.60989	0.000586312			Age	195.219	19.2296	<0.001	0.218375
	Age	199.114	19.4722	<0.001	0.0100158			PAE	-267.423	101.496	0.00920194	0.0395217
	Age² by PAE	12.9143	10.2734	0.209495	0.00410066
	Age by PAE	-156.491	122.097	0.200715	0.00422198
Right middle cingulate gyrus	Intercept	4137.12	106.99			7438(2.83)	0.140115	Intercept	4148.15	106.481	<0.001		7437(1.42)	0.283171
	Age²	-27.1117	2.65612	<0.001	0.0161119			Age²	-26.9169	2.61865	<0.001	0.222716
	PAE (1/0)	584.011	564.233	0.301211	0.00242297			Age	394.678	29.4451	<0.001	0.327448
	Age	397.884	29.8121	<0.001	0.024727			PAE	-109.812	144.392	0.448013	0.00342097
	Age² by PAE	14.7333	15.702	0.348674	0.00227423
	Age by PAE	-208.824	186.539	0.263631	0.00319903
Left middle cingulate gyrus	Intercept	4288.16	128.106			7628(3.63)	0.106395	Intercept	4280.63	127.427	<0.001		7627(1.99)	0.241434
	Age²	-28.4507	3.15989	<0.001	0.0301559			Age²	-28.9785	3.11741	<0.001	0.189863
	PAE (1/0)	32.094	672.188	0.961941	<0.001			Age	425.731	35.0535	<0.001	0.285598
	Age	421.291	35.4666	<0.001	0.0392866			PAE	19.4966	173.848	0.91084	<0.001
	Age² by PAE	-7.81499	18.6865	0.676021	<0.001
	Age by PAE	43.8965	222.012	0.843366	<0.001
Right medial frontal cortex	Intercept	1829.74	58.2883			6801(0.37)	0.444	Intercept	1838.05	58.0264	<0.001		6801(0)	0.533318
	Age²	-11.5277	1.50527	<0.001	0.00481315			Age²	-11.3585	1.48585	<0.001	0.136516
	PAE (1/0)	271.341	316.939	0.392393	0.00166528			Age	181.792	16.7068	<0.001	0.242454
	Age	184.335	16.8945	<0.001	0.0107631			PAE	-218.107	74.703	0.00398243	0.0480398
	Age² by PAE	10.857	8.87699	0.222047	0.00381669
	Age by PAE	-150.049	105.398	0.155341	0.00509909
Left medial frontal cortex	Intercept	1833.83	58.4907			6807(0.81)	0.283688	Intercept	1840.78	58.2149	<0.001		6806(0)	0.424913
	Age²	-9.00022	1.52194	<0.001	0.00245976			Age²	-8.88015	1.50016	<0.001	0.0865165
	PAE (1/0)	311.466	319.879	0.330742	0.00215349			Age	148.297	16.8676	<0.001	0.172688
	Age	150.3	17.0814	<0.001	0.00637941			PAE	-123.769	74.2685	0.097463	0.0161498
	Age² by PAE	9.18838	8.97034	0.306323	0.00267377
	Age by PAE	-130.679	106.493	0.220506	0.003783
Right middle frontal gyrus	Intercept	21984.3	439.844			8944(0)	0.942305	Intercept	21956.8	439.832	<0.001		8950(5.59)	0.0576645
	Age²	-118.28	10.8055	<0.001	0.0409195			Age²	-121.114	10.7657	<0.001	0.25531
	PAE (1/0)	-1347.59	2300.61	0.558339	0.00077525			Age	1948.26	121.054	<0.001	0.41216
	Age	1926.88	121.281	<0.001	0.0597005			PAE	-2540.97	599.706	<0.001	0.0960471
	Age² by PAE	-22.772	63.9131	0.721813	<0.001
	Age by PAE	-75.2878	759.382	0.921075	<0.001
Left middle frontal gyrus	Intercept	21713	389.567			8767(0)	0.873242	Intercept	21737.1	388.778	<0.001		8771(3.92)	0.123072
	Age²	-109.224	8.55583	<0.001	0.0320825			Age²	-109.674	8.51717	<0.001	0.310618
	PAE (1/0)	865.025	1864.96	0.64299	<0.001			Age	1795.82	95.7768	<0.001	0.488462
	Age	1797.83	96.0361	<0.001	0.0570192			PAE	-1788.46	587.612	0.00271261	0.0520937
	Age² by PAE	38.3543	50.8158	0.450856	0.00150108
	Age by PAE	-692.448	604.356	0.252612	0.00342801
Right middle occipital gyrus	Intercept	5980.46	130.997			7640(0)	0.572822	Intercept	5979.04	130.615	<0.001		7641(0.84)	0.376363
	Age²	-29.4989	3.12959	<0.001	0.0252617			Age²	-29.9343	3.09625	<0.001	0.202212
	PAE (1/0)	-33.8816	670.285	0.959708	<0.001			Age	407.429	34.8163	<0.001	0.270669
	Age	404.675	35.1272	<0.001	0.0277142			PAE	-455.709	184.336	0.014421	0.0349336
	Age² by PAE	0.544513	18.5349	0.976579	<0.001
	Age by PAE	-77.3222	220.288	0.725776	<0.001
Left middle occipital gyrus	Intercept	6184.74	131.257			7615(0)	0.574445	Intercept	6188.43	130.879	<0.001		7616(0.88)	0.369983
	Age²	-25.3843	2.94304	<0.001	0.0162848			Age²	-25.6104	2.91395	<0.001	0.173399
	PAE (1/0)	134.321	638.731	0.833533	<0.001			Age	358.232	32.7676	<0.001	0.244952
	Age	357.641	33.0343	<0.001	0.0191057			PAE	-474.248	195.364	0.0162543	0.0337507
	Age² by PAE	6.94788	17.4694	0.691062	<0.001
	Age by PAE	-147.905	207.736	0.476907	0.00132187
Right medial orbital gyrus	Intercept	3125.15	84.5701			7192(2.43)	0.209679	Intercept	3125.71	84.0314	<0.001		7190(0)	0.705584
	Age²	-13.7374	2.13497	<0.001	0.0108001			Age²	-13.8673	2.10494	<0.001	0.10514
	PAE (1/0)	-74.9079	451.856	0.868408	<0.001			Age	236.324	23.6684	<0.001	0.212397
	Age	235.688	23.9624	<0.001	0.0202116			PAE	-280.881	111.416	0.0126277	0.0362523
	Age² by PAE	1.51893	12.6091	0.904179	<0.001
	Age by PAE	-45.1488	149.762	0.763216	<0.001
Left medial orbital gyrus	Intercept	3114.39	85.9268			7191(3.84)	0.0871435	Intercept	3102.86	85.4233	<0.001		7188(1.26)	0.317462
	Age²	-13.2346	2.05713	<0.001	0.0284894			Age²	-13.6243	2.02776	<0.001	0.10913
	PAE (1/0)	-601.891	440.394	0.172408	0.004186			Age	230.247	22.8014	<0.001	0.216619
	Age	225.837	23.0896	<0.001	0.0457777			PAE	-103.834	120.39	0.389648	0.00439317
	Age² by PAE	-14.3905	12.1822	0.238227	0.00362424
	Age by PAE	172.406	144.783	0.234464	0.00364789
Right postcentral gyrus medial segment	Intercept	1329.94	67.5579			6935(2.7)	0.0872275	Intercept	1329.34	66.8828	<0.001		6933(0)	0.33639
	Age²	4.10496	2.07755	0.0489004	0.000939358			Age²	3.94349	2.04654	0.0547402	0.0097322
	PAE (1/0)	-34.7801	408.038	0.932108	<0.001			Age	-40.9198	22.998	0.0759959	0.00828519
	Age	-41.9541	23.3057	0.0726342	0.0011279			PAE	-145.472	54.5024	0.0083414	0.040151
	Age² by PAE	-0.588585	11.8376	0.960367	<0.001
	Age by PAE	-15.9839	139.467	0.908807	<0.001
Left postcentral gyrus medial segment	Intercept	1143.71	34.1665			6934(0)	0.238473	Intercept	1149.49	33.9866	<0.001		6934(0.87)	0.15461
	Age	5.05783	3.5639	0.156662	0.00299329			Age	3.9593	3.52283	0.261756	0.00326727
	PAE (1/0)	93.6431	126.207	0.458424	0.00103003			PAE	-97.4495	57.1515	0.0899981	0.0167903
	Age by PAE	-33.63	19.7894	0.0899052	0.00610351
Right precentral gyrus medial segment	Intercept	2733.05	51.8596			7227(2.08)	0.151852	Intercept	2738.34	51.6834	<0.001		7227(1.88)	0.168088
	Age	32.372	4.26389	<0.001	0.00400672			Age	31.3662	4.2109	<0.001	0.128694
	PAE (1/0)	218.461	167.351	0.192325	0.00322503			PAE	32.1702	93.5394	0.731334	<0.001
	Age by PAE	-32.7763	24.4011	0.179912	0.0042111
Left precentral gyrus medial segment	Intercept	2867.9	49.3034			7273(0)	0.308969	Intercept	2877.17	49.1732	<0.001		7275(2.28)	0.0987891
	Age	35.0686	4.72754	<0.001	0.000698246			Age	33.3082	4.67907	<0.001	0.117669
	PAE (1/0)	312.757	173.589	0.0721561	0.00604899			PAE	-0.902351	85.3406	0.991576	<0.001
	Age by PAE	-55.1941	26.5994	0.0385507	0.00944264
Right superior frontal gyrus medial segment	Intercept	7029.45	163.973			7861(0)	0.403043	Intercept	7048.11	163.526	<0.001		7861(0.06)	0.390511
	Age²	-42.0122	3.74009	<0.001	0.0180412			Age²	-41.701	3.69511	<0.001	0.25701
	PAE (1/0)	772.211	808.824	0.340225	0.00202052			Age	670.956	41.5514	<0.001	0.414454
	Age	676.273	41.9805	<0.001	0.0354087			PAE	-438.555	241.165	0.0707652	0.0192385
	Age² by PAE	25.3328	22.1887	0.254297	0.00341116
	Age by PAE	-362.177	263.822	0.170612	0.00488528
Left superior frontal gyrus medial segment	Intercept	6262.95	145.259			7764(0.21)	0.388563	Intercept	6296.09	144.679	<0.001		7764(0)	0.431059
	Age²	-42.9328	3.60043	<0.001	0.0113195			Age²	-41.8225	3.5565	<0.001	0.272597
	PAE (1/0)	1046.7	765.096	0.171987	0.00422267			Age	650.474	39.9906	<0.001	0.417407
	Age	663.098	40.411	<0.001	0.0270149			PAE	-381.875	196.29	0.0533806	0.0219357
	Age² by PAE	41.098	21.2862	0.0542476	0.00955684
	Age by PAE	-493.465	252.884	0.0517305	0.00965577
Right middle temporal gyrus	Intercept	14845	252.44			8302(0)	0.988713	Intercept	14835.2	253.102	<0.001		8312(9.39)	0.00903241
	Age²	-77.1113	5.52278	<0.001	0.0588112			Age²	-78.5958	5.52921	<0.001	0.354432
	PAE (1/0)	172.64	1204.81	0.886122	<0.001			Age	1242.49	62.1768	<0.001	0.520278
	Age	1232.15	61.9912	<0.001	0.0846454			PAE	-843.728	383.354	0.029101	0.0279278
	Age² by PAE	-5.40365	32.8049	0.869252	<0.001
	Age by PAE	-146.664	390.16	0.707195	<0.001
Left middle temporal gyrus	Intercept	14376	247.833			8295(0.36)	0.363401	Intercept	14364.1	246.844	<0.001		8295(0)	0.435789
	Age²	-79.247	5.57248	<0.001	0.0648363			Age²	-80.2528	5.51054	<0.001	0.365629
	PAE (1/0)	-456.851	1208.7	0.70563	<0.001			Age	1232.13	61.9662	<0.001	0.517806
	Age	1224.12	62.5485	<0.001	0.0935701			PAE	-696.411	367.679	0.0599292	0.0208531
	Age² by PAE	-11.266	33.0745	0.733574	<0.001
	Age by PAE	24.3908	393.295	0.950582	<0.001
Right occipital pole	Intercept	1998.69	87.4116			7051(2.08)	0.115167	Intercept	2007.43	87.2468	<0.001		7051(1.61)	0.145316
	Age²	-2.99801	1.54434	0.0529889	0.000520075			Age²	-2.55887	1.52595	0.094413	0.00760857
	PAE (1/0)	103.006	353.908	0.771132	<0.001			Age	55.2278	17.1605	0.00140432	0.0274575
	Age	59.393	17.3355	<0.001	<0.001			PAE	-92.8724	148.736	0.533204	0.00231472
	Age² by PAE	10.0497	9.20716	0.275753	0.00318794
	Age by PAE	-93.7082	109.6	0.393098	0.00195113
Left occipital pole	Intercept	2272.44	107.713			7242(2.55)	0.0837705	Intercept	2278.25	107.477	<0.001		7241(1.26)	0.159494
	Age²	-3.25298	1.80553	0.0724175	<0.001			Age²	-2.894	1.7824	0.10531	0.00713406
	PAE (1/0)	-118.994	419.589	0.776835	<0.001			Age	60.3758	20.0447	0.00277476	0.0241263
	Age	63.527	20.2675	<0.001	0.00112721			PAE	-160.776	186.669	0.390304	0.00438926
	Age² by PAE	6.18809	10.7701	0.565935	0.000886892
	Age by PAE	-43.8527	128.221	0.732537	<0.001
Right occipital fusiform gyrus	Intercept	4747.56	116.869			7498(1.45)	0.238843	Intercept	4744.65	116.329	<0.001		7496(0)	0.492861
	Age²	-16.1461	2.65749	<0.001	0.0124132			Age²	-16.4848	2.62365	<0.001	0.0967985
	PAE (1/0)	-134.649	575.072	0.814981	<0.001			Age	212.425	29.5029	<0.001	0.123318
	Age	209.941	29.829	<0.001	0.0118449			PAE	-309.638	171.832	0.0733329	0.0188774
	Age² by PAE	-2.20393	15.7676	0.888911	<0.001
	Age by PAE	-17.7378	187.479	0.924673	<0.001
Left occipital fusiform gyrus	Intercept	4728.13	111.704			7408(3.84)	0.0890789	Intercept	4725.5	111.221	<0.001		7406(1.4)	0.302046
	Age²	-15.1552	2.33315	<0.001	0.0143544			Age²	-15.4081	2.29999	<0.001	0.108787
	PAE (1/0)	-38.5756	514.04	0.940212	<0.001			Age	190.66	25.8643	<0.001	0.128721
	Age	188.719	26.1891	<0.001	0.0133145			PAE	-135.319	174.84	0.440042	0.00354277
	Age² by PAE	-2.20067	13.874	0.874054	<0.001
	Age by PAE	-4.01011	165.051	0.980629	<0.001
Right opercular part of the inferior frontal gyrus	Intercept	3847.61	102.372			7392(0)	0.995344	Intercept	3835.94	102.74	<0.001		7404(11.63)	0.00297206
	Age²	-16.0596	2.55243	<0.001	0.0205195			Age²	-17.03	2.57	<0.001	0.107
	PAE (1/0)	-15.4203	541.698	0.977303	<0.001			Age	270.26	28.89	<0.001	0.192
	Age	262.508	28.6482	<0.001	0.0234551			PAE	-242.84	136.5	0.077	0.019
	Age² by PAE	-10.7713	15.0855	0.475647	0.00131951
	Age by PAE	23.5943	179.205	0.89532	<0.001
Left opercular part of the inferior frontal gyrus	Intercept	3540.96	95.2351			7223(0)	0.692824	Intercept	3540.57	95.0821	<0.001		7225(2.39)	0.209662
	Age²	-13.678	1.93471	<0.001	0.0133283			Age²	-13.963	1.91964	<0.001	0.125868
	PAE (1/0)	49.9089	428.857	0.907404	<0.001			Age	219.801	21.5872	<0.001	0.219999
	Age	218.102	21.7169	<0.001	0.0188139			PAE	-286.414	151.62	0.0606076	0.0207579
	Age² by PAE	1.41276	11.5111	0.902387	<0.001
	Age by PAE	-67.4181	136.96	0.62283	0.000640403
Right orbital part of the inferior frontal gyrus	Intercept	1817.09	59.8773			6771(4.27)	0.0746457	Intercept	1823.69	59.6173	<0.001		6768(1.53)	0.29361
	Age²	-6.93104	1.32482	<0.001	0.00128033			Age²	-6.7247	1.30438	<0.001	0.0673494
	PAE (1/0)	245.832	288.329	0.394324	0.00159665			Age	116.004	14.6679	<0.001	0.145192
	Age	118.433	14.8706	<0.001	0.00529434			PAE	-61.7172	90.1952	0.494748	0.00276881
	Age² by PAE	8.37644	7.86693	0.287659	0.00298022
	Age by PAE	-103.453	93.5574	0.26952	0.00319025
Left orbital part of the inferior frontal gyrus	Intercept	1908.48	62.2974			6853(0)	0.406166	Intercept	1915.66	62.1188	<0.001		6853(0.21)	0.365245
	Age²	-5.98898	1.51377	<0.001	<0.001			Age²	-5.88302	1.49454	<0.001	0.0403063
	PAE (1/0)	330.109	323.053	0.307413	0.00235128			Age	106.667	16.8054	<0.001	0.0983871
	Age	108.633	16.9907	<0.001	0.00129429			PAE	-149.088	86.3292	0.0860006	0.0173531
	Age² by PAE	9.74893	8.95847	0.277172	0.00306776
	Age by PAE	-141.708	106.453	0.183911	0.00453775
Right posterior cingulate gyrus	Intercept	4029.24	97.4287			7307(1.11)	0.296123	Intercept	4037.74	97.1551	<0.001		7308(2)	0.189336
	Age²	-21.2914	2.23552	<0.001	0.0136545			Age²	-21.2438	2.21281	<0.001	0.200215
	PAE (1/0)	666.409	482.85	0.168224	0.00422074			Age	297.503	24.8829	<0.001	0.279566
	Age	299.388	25.0924	<0.001	0.0172644			PAE	-3.17548	142.321	0.982225	<0.001
	Age² by PAE	12.126	13.26	0.361041	0.00218959
	Age by PAE	-189.179	157.652	0.230888	0.00373355
Left posterior cingulate gyrus	Intercept	4978.1	124.105			7594(0)	0.492643	Intercept	4981.98	123.814	<0.001		7596(2.52)	0.139689
	Age²	-19.3334	3.0536	<0.001	0.00772264			Age²	-19.6317	3.0302	<0.001	0.102233
	PAE (1/0)	740.137	649.926	0.255403	0.0029273			Age	279.103	34.0728	<0.001	0.153911
	Age	278.139	34.2736	<0.001	0.00841708			PAE	42.8736	168.842	0.799861	<0.001
	Age² by PAE	7.38565	18.0602	0.682806	<0.001
	Age by PAE	-166.077	214.578	0.439418	0.00153535
Right precuneus	Intercept	12102.2	233.773			8259(0)	0.787676	Intercept	12119.4	233.292	<0.001		8262(3.8)	0.118057
	Age²	-49.4143	5.57926	<0.001	0.0123504			Age²	-49.6499	5.55316	<0.001	0.178192
	PAE (1/0)	1246.81	1195.2	0.297431	0.00244102			Age	675.242	62.4433	<0.001	0.240685
	Age	677.167	62.6228	<0.001	0.0130531			PAE	-515.085	327.864	0.118048	0.0144188
	Age² by PAE	26.4676	33.0444	0.423644	0.00167021
	Age by PAE	-465.691	392.739	0.236447	0.00361899
Left precuneus	Intercept	12780.9	237.995			8286(0)	0.716613	Intercept	12762.9	237.416	<0.001		8289(2.92)	0.166212
	Age²	-37.8443	5.80448	<0.001	0.0185886			Age²	-39.3272	5.76782	<0.001	0.111926
	PAE (1/0)	-226.115	1237.76	0.855132	<0.001			Age	540.594	64.8562	<0.001	0.1584
	Age	528.701	65.1499	<0.001	0.0184396			PAE	-538.535	326.468	0.10089	0.0158697
	Age² by PAE	-17.0588	34.3449	0.61969	0.000640341
	Age by PAE	45.7697	408.102	0.91076	<0.001
Right parahippocampal gyrus	Intercept	2483.79	60.7849			6831(0)	0.655105	Intercept	2497.18	60.6489	<0.001		6834(3.74)	0.100824
	Age²	-12.2849	1.49219	<0.001	0.00170046			Age²	-11.9799	1.4856	<0.001	0.149955
	PAE (1/0)	714.084	317.753	0.025114	0.0113013			Age	181.952	16.7047	<0.001	0.24335
	Age	186.235	16.7484	<0.001	0.00438082			PAE	-39.7966	82.6233	0.63067	0.00137568
	Age² by PAE	17.4204	8.82641	0.0491333	0.0100121
	Age by PAE	-235.227	104.872	0.0254591	0.0127607
Left parahippocampal gyrus	Intercept	2789.95	73.5696			7040(0)	0.586612	Intercept	2805.59	73.2999	<0.001		7042(2.03)	0.212456
	Age²	-13.1988	1.83367	<0.001	0.000873584			Age²	-12.816	1.82203	<0.001	0.118098
	PAE (1/0)	701.302	389.185	0.0722316	0.00730904			Age	205.491	20.4874	<0.001	0.213888
	Age	210.641	20.5809	<0.001	0.00366272			PAE	-143.049	98.1279	0.146754	0.0124105
	Age² by PAE	20.0945	10.8376	0.0644798	0.00880814
	Age by PAE	-266.897	128.744	0.0388189	0.0108673
Right posterior insula	Intercept	2166.61	67.293			6880(0)	0.905524	Intercept	2153.92	67.2058	<0.001		6885(4.59)	0.0912763
	Age²	-5.4038	1.44354	<0.001	0.0225161			Age²	-6.04493	1.43772	<0.001	0.0458693
	PAE (1/0)	-594.061	316.225	0.0609319	0.00762425			Age	98.2305	16.1675	<0.001	0.0911942
	Age	92.1613	16.2033	<0.001	0.0250338			PAE	-315.279	103.332	0.00264934	0.0523879
	Age² by PAE	-14.4979	8.57878	0.091858	0.00750402
	Age by PAE	134.522	102.042	0.1882	0.00454972
Left posterior insula	Intercept	2432.71	59.5356			6818(0)	0.678265	Intercept	2426.75	59.3477	<0.001		6821(2.48)	0.196734
	Age²	-4.18389	1.50788	0.00580728	0.00687183			Age²	-4.60331	1.4986	0.00228603	0.0249262
	PAE (1/0)	-153.342	318.904	0.63087	0.000525432			Age	87.4761	16.8504	<0.001	0.0679928
	Age	83.9497	16.9241	<0.001	0.00929924			PAE	-162.494	77.8742	0.0384275	0.0251783
	Age² by PAE	-6.22033	8.9038	0.485211	0.00125647
	Age by PAE	35.0949	105.748	0.740163	<0.001
Right parietal operculum	Intercept	2541.74	79.6773			7137(2.74)	0.12749	Intercept	2540.4	79.1352	<0.001		7134(0)	0.502772
	Age²	-7.16986	2.07232	<0.001	0.00398818			Age²	-7.34713	2.04094	<0.001	0.0338598
	PAE (1/0)	-61.8937	435.601	0.887076	<0.001			Age	94.7363	22.948	<0.001	0.0440209
	Age	93.4696	23.2586	<0.001	0.00363769			PAE	-164.799	100.837	0.104055	0.0155611
	Age² by PAE	-0.949405	12.2147	0.938085	<0.001
	Age by PAE	-12.4777	145.01	0.931472	<0.001
Left parietal operculum	Intercept	3022.33	83.4646			7172(0)	0.328541	Intercept	3012.37	83.0849	<0.001		7172(0.15)	0.305418
	Age²	-4.61359	2.06627	0.0261621	0.00704801			Age²	-5.17502	2.04565	0.0118296	0.0170656
	PAE (1/0)	-330.484	439.2	0.45217	0.00128186			Age	75.4026	23.002	0.0011444	0.0283062
	Age	70.3082	23.1917	<0.001	0.00644827			PAE	-185.607	112.513	0.100879	0.0159083
	Age² by PAE	-10.9896	12.2168	0.368922	0.002093
	Age by PAE	90.2972	145.14	0.534216	0.000991451
Right postcentral gyrus	Intercept	11964.7	177.369			8621(0)	0.625619	Intercept	11997.6	176.96	<0.001		8624(2.52)	0.177443
	Age	150.803	16.5087	<0.001	0.00270954			Age	144.539	16.3461	<0.001	0.170611
	PAE (1/0)	233.609	613.936	0.703719	<0.001			PAE	-896.478	310.004	0.00433217	0.0469998
	Age by PAE	-198.859	93.2483	0.0335038	0.0100746
Left postcentral gyrus	Intercept	13862.7	188.804			8637(0)	0.555544	Intercept	13905.7	188.384	<0.001		8642(5)	0.0455709
	Age	169.858	16.2399	<0.001	0.00156937			Age	161.681	16.1728	<0.001	0.208929
	PAE (1/0)	559.073	624.847	0.371334	0.00150842			PAE	-937.088	336.765	0.00600197	0.0435514
	Age by PAE	-263.264	92.5439	<0.001	0.0182979
Right posterior orbital gyrus	Intercept	2692.75	72.1302			7012(3.55)	0.115523	Intercept	2694.28	71.6374	<0.001		7009(0)	0.681092
	Age²	-11.2802	1.76467	<0.001	0.0104959			Age²	-11.1622	1.73733	<0.001	0.100661
	PAE (1/0)	-227.995	376.05	0.544634	0.000830365			Age	183.62	19.5353	<0.001	0.193148
	Age	184.583	19.8067	<0.001	0.0216384			PAE	-208.788	98.6997	0.0358651	0.0258419
	Age² by PAE	1.45815	10.4399	0.888993	<0.001
	Age by PAE	-5.22953	124.047	0.966395	<0.001
Left posterior orbital gyrus	Intercept	2917.91	74.7889			7051(2.73)	0.115415	Intercept	2919.01	74.3693	<0.001		7048(0)	0.451447
	Age²	-12.4969	1.82861	<0.001	0.0115507			Age²	-12.5713	1.80011	<0.001	0.116785
	PAE (1/0)	38.0974	389.728	0.922172	<0.001			Age	199.337	20.2413	<0.001	0.20808
	Age	199.121	20.5244	<0.001	0.019048			PAE	-148.648	102.681	0.149564	0.0122675
	Age² by PAE	2.03952	10.8185	0.850567	<0.001
	Age by PAE	-44.8418	128.547	0.727401	<0.001
Right planum polare	Intercept	1919.5	46.679			6545(0)	0.633736	Intercept	1911.55	46.5657	<0.001		6548(2.79)	0.156872
	Age²	-5.72713	1.13429	<0.001	0.0234919			Age²	-6.1515	1.12673	<0.001	0.074782
	PAE (1/0)	-226.276	242.066	0.350418	0.0019692			Age	101.484	12.6695	<0.001	0.148111
	Age	97.5524	12.7313	<0.001	0.029528			PAE	-76.8736	64.3176	0.23368	0.00839761
	Age² by PAE	-8.96408	6.71269	0.182538	0.00461534
	Age by PAE	79.1384	79.7667	0.321755	0.00252729
Left planum polare	Intercept	2044.03	54.4599			6737(2.3)	0.185905	Intercept	2052.59	54.17	<0.001		6737(1.92)	0.225536
	Age²	-8.44689	1.46673	<0.001	0.0011739			Age²	-8.26	1.45	<0.001	0.081
	PAE (1/0)	466.92	305.623	0.127289	0.00527473			Age	128.94	16.3	<0.001	0.144
	Age	131.615	16.4612	<0.001	0.00302244			PAE	-18.59	65.07	0.775	<0.001
	Age² by PAE	11.0096	8.61927	0.202235	0.0040976
	Age by PAE	-150.258	102.254	0.142492	0.00533432
Right precentral gyrus	Intercept	12297.3	309.91			8594(0)	0.441658	Intercept	12233	308.15	<0.001		8595(0.28)	0.384644
	Age²	-18.5831	8.90217	0.0375278	0.0112038			Age²	-21.6216	8.80044	0.0144718	0.0159881
	PAE (1/0)	-2529.23	1817.55	0.164747	0.00431095			Age	527.704	98.9318	<0.001	0.0710268
	Age	498.176	99.8965	<0.001	0.0187763			PAE	-823.709	321.545	0.0112921	0.0375091
	Age² by PAE	-74.4288	51.85	0.15192	0.00501498
	Age by PAE	738.781	613.864	0.229467	0.00345704
Left precentral gyrus	Intercept	12447.4	275.628			8471(0)	0.653128	Intercept	12453.5	274.813	<0.001		8474(2.72)	0.167377
	Age²	-20.0236	7.67831	0.00948075	0.000964857			Age²	-20.9439	7.62119	0.00628656	0.019943
	PAE (1/0)	605.131	1584.45	0.702705	<0.001			Age	518.164	85.6816	<0.001	0.0895923
	Age	514.078	86.1689	<0.001	0.00404087			PAE	-935.577	307.73	0.00274044	0.0518708
	Age² by PAE	12.0469	44.9443	0.788805	<0.001
	Age by PAE	-341.791	532.71	0.521487	0.0010051
Right planum temporale	Intercept	2033.38	55.9944			6708(2.22)	0.187056	Intercept	2032.87	55.8386	<0.001		6707(1.67)	0.245794
	Age²	-6.80056	1.26199	<0.001	0.00833905			Age²	-6.94883	1.24548	<0.001	0.0780049
	PAE (1/0)	97.2812	273.597	0.722333	<0.001			Age	87.6637	14.0055	<0.001	0.0961927
	Age	86.7212	14.1652	<0.001	0.00703801			PAE	-47.6722	83.2291	0.567556	0.00194458
	Age² by PAE	0.213419	7.4898	0.977283	<0.001
	Age by PAE	-26.7242	89.061	0.764289	<0.001
Left planum temporale	Intercept	2402.76	74.7715			7003(0)	0.402957	Intercept	2397.86	74.6212	<0.001		7004(1.45)	0.194793
	Age²	-7.02559	1.63595	<0.001	0.00977532			Age²	-7.40626	1.62031	<0.001	0.0538185
	PAE (1/0)	-21.8227	356.88	0.951268	<0.001			Age	102.047	18.2207	<0.001	0.0786426
	Age	98.9442	18.363	<0.001	0.008986			PAE	-84.3391	113.528	0.458583	0.00327588
	Age² by PAE	-4.72728	9.71741	0.626912	0.000625214
	Age by PAE	16.9121	115.573	0.883736	<0.001
Right subcallosal area	Intercept	1078.57	36.8421			6286(0)	0.708509	Intercept	1079.68	36.7836	<0.001		6289(2.67)	0.186433
	Age²	-4.9678	0.881044	<0.001	0.00576586			Age²	-5.05455	0.873704	<0.001	0.0831799
	PAE (1/0)	111.204	188.66	0.555863	0.000780609			Age	75.0933	9.82449	<0.001	0.136644
	Age	74.8085	9.88901	<0.001	0.00682066			PAE	-92.3372	51.8078	0.076496	0.0184547
	Age² by PAE	2.14975	5.21773	0.680563	<0.001
	Age by PAE	-48.4427	62.0125	0.435175	0.00157192
Left subcallosal area	Intercept	1021.58	35.6623			6244(1.65)	0.216725	Intercept	1019.65	35.5237	<0.001		6243(1.08)	0.288809
	Age²	-4.00683	0.837102	<0.001	0.010227			Age²	-4.15938	0.826858	<0.001	0.0642775
	PAE (1/0)	-21.746	179.951	0.903869	<0.001			Age	63.5986	9.29785	<0.001	0.112639
	Age	62.3627	9.39589	<0.001	0.0125926			PAE	-49.1392	51.0313	0.336966	0.00547034
	Age² by PAE	-1.84829	4.96122	0.709691	<0.001
	Age by PAE	6.0931	58.9742	0.917764	<0.001
Right superior frontal gyrus	Intercept	14865.4	435.168			8937(2.37)	0.193483	Intercept	14866.9	431.109	<0.001		8935(0)	0.632314
	Age²	-30.8845	13.1718	0.0195605	0.00138988			Age²	-31.8195	12.9788	0.0146734	0.0157101
	PAE (1/0)	-689.906	2618.8	0.792324	<0.001			Age	732.053	145.868	<0.001	0.0625391
	Age	726.992	147.776	<0.001	0.00442496			PAE	-1729.33	377.983	<0.001	0.109261
	Age² by PAE	3.18812	75.6084	0.966386	<0.001
	Age by PAE	-201.484	892.232	0.821446	<0.001
Left superior frontal gyrus	Intercept	15390.6	414.344			8898(2.33)	0.170564	Intercept	15415	410.647	<0.001		8896(0)	0.545504
	Age²	-26.189	12.2143	0.0326687	<0.001			Age²	-26.1821	12.0249	0.0300808	0.0125085
	PAE (1/0)	610.779	2465.82	0.804479	<0.001			Age	666.56	135.168	<0.001	0.0608985
	Age	671.238	137.052	<0.001	0.00228934			PAE	-1258.67	398.29	0.00186666	0.0554575
	Age² by PAE	31.2726	70.7249	0.658592	<0.001
	Age by PAE	-513.001	836.217	0.539886	0.001
Right supplementary motor cortex	Intercept	4793.81	145.449			7783(3.08)	0.0983461	Intercept	4782.67	144.361	<0.001		7782(1.47)	0.220489
	Age²	-8.63407	4.23765	0.0423105	0.00345613			Age²	-9.38712	4.18607	0.0255171	0.013281
	PAE (1/0)	-156.632	860.167	0.85559	<0.001			Age	211.453	47.056	<0.001	0.0511871
	Age	205.04	47.5512	<0.001	0.0066764			PAE	-105.302	144.328	0.466636	0.00312322
	Age² by PAE	-12.2199	24.6088	0.619758	0.00059522
	Age by PAE	81.1156	291.153	0.780687	<0.001
Left supplementary motor cortex	Intercept	4806.49	143.821			7770(0.85)	0.314167	Intercept	4777.05	142.773	<0.001		7769(0)	0.480662
	Age²	-10.9833	4.20698	0.00939973	0.0125765			Age²	-12.2875	4.14908	0.00325732	0.02295
	PAE (1/0)	-1158.34	852.418	0.174858	0.00406112			Age	240.138	46.6399	<0.001	0.066176
	Age	227.107	47.2064	<0.001	0.0181138			PAE	-289.434	141.807	0.0427969	0.0239776
	Age² by PAE	-34.1787	24.4077	0.162163	0.00469782
	Age by PAE	354.323	288.713	0.220408	0.00353028
Right supramarginal gyrus	Intercept	8670.34	202.346			8123(0)	0.450741	Intercept	8674.37	201.643	<0.001		8124(1.13)	0.256544
	Age²	-47.4702	5.09439	<0.001	0.0208934			Age²	-47.9751	5.04497	<0.001	0.196794
	PAE (1/0)	594.426	1078.86	0.581928	0.000688949			Age	740.384	56.7266	<0.001	0.315618
	Age	738.27	57.1784	<0.001	0.0307359			PAE	-353.718	267.764	0.188288	0.0102406
	Age² by PAE	8.38679	30.0924	0.780622	<0.001
	Age by PAE	-216.062	357.43	0.545868	0.000930868
Left supramarginal gyrus	Intercept	8501.16	190.097			7980(0)	0.663592	Intercept	8514.13	190.035	<0.001		7983(3.64)	0.107664
	Age²	-50.9829	3.99925	<0.001	0.0306073			Age²	-51.1158	3.97169	<0.001	0.31078
	PAE (1/0)	1080.31	879.746	0.22008	0.00324883			Age	751.6	44.663	<0.001	0.435224
	Age	753.305	44.8907	<0.001	0.0426379			PAE	-208.473	296.753	0.48333	0.0029272
	Age² by PAE	19.9357	23.7777	0.402326	0.00186137
	Age by PAE	-344.038	282.86	0.224633	0.00388511
Right superior occipital gyrus	Intercept	4588.26	112.95			7489(0.85)	0.376292	Intercept	4575.92	112.382	<0.001		7488(0)	0.575162
	Age²	-17.935	2.74862	<0.001	0.0237211			Age²	-18.6116	2.71686	<0.001	0.112981
	PAE (1/0)	-624.178	586.399	0.287716	0.00255328			Age	234.005	30.5498	<0.001	0.13729
	Age	227.801	30.8508	<0.001	0.0222227			PAE	-413.697	155.374	0.00850651	0.0404116
	Age² by PAE	-13.8476	16.2652	0.395096	0.00188136
	Age by PAE	118.682	193.276	0.539538	0.000969731
Left superior occipital gyrus	Intercept	4276.67	111.127			7436(0)	0.528122	Intercept	4279.34	110.902	<0.001		7439(2.68)	0.138358
	Age²	-14.6137	2.48476	<0.001	0.00675283			Age²	-14.8744	2.46703	<0.001	0.0899712
	PAE (1/0)	640.815	539.584	0.23561	0.00310518			Age	183.205	27.7419	<0.001	0.105986
	Age	182.227	27.8903	<0.001	0.00461289			PAE	81.2374	165.657	0.624493	0.00142787
	Age² by PAE	5.53538	14.7503	0.707668	<0.001
	Age by PAE	-130.97	175.406	0.455722	0.00145605
Right superior parietal lobule	Intercept	12448.5	213.175			8903(0)	0.419211	Intercept	12491.2	211.845	<0.001		8904(1.73)	0.176785
	Age	155.961	22.7457	<0.001	0.000607266			Age	147.819	22.5254	<0.001	0.0999785
	PAE (1/0)	845.929	797.515	0.289303	0.00210264			PAE	-542.215	352.357	0.125692	0.0136292
	Age by PAE	-244.291	125.77	0.0526831	0.00786567
Left superior parietal lobule	Intercept	12301.2	323.644			8643(0)	0.650548	Intercept	12227.1	323.184	<0.001		8647(4.44)	0.0708032
	Age²	-18.1677	9.11941	0.0470797	0.0124493			Age²	-22.0641	9.07025	0.0154613	0.0156269
	PAE (1/0)	-1774.93	1874.87	0.344309	0.00201111			Age	398.268	101.97	<0.001	0.0392606
	Age	361.963	102.339	<0.001	0.0132128			PAE	-268.37	352.246	0.447184	0.00339756
	Age² by PAE	-84.1419	53.2913	0.115138	0.00611136
	Age by PAE	761.126	631.405	0.22872	0.0035049
Right superior temporal gyrus	Intercept	7243.68	146			7707(0)	0.966037	Intercept	7248.41	146.201	<0.001		7714(6.72)	0.0335333
	Age²	-42.4049	3.12792	<0.001	0.0415694			Age²	-42.805	3.11916	<0.001	0.338723
	PAE (1/0)	168.885	685.395	0.805478	<0.001			Age	646.042	35.0757	<0.001	0.479786
	Age	644.656	35.11	<0.001	0.0581662			PAE	-749.12	225.211	0.0010805	0.0616687
	Age² by PAE	9.55514	18.5894	0.607545	0.000698741
	Age by PAE	-217.649	221.118	0.325587	0.00254091
Left superior temporal gyrus	Intercept	7034.68	157.47			7830(0)	0.937805	Intercept	7054.89	157.659	<0.001		7836(5.46)	0.061085
	Age²	-46.4352	3.69889	<0.001	0.0219773			Age²	-46.3014	3.67746	<0.001	0.300988
	PAE (1/0)	835.304	795.03	0.293985	0.00246721			Age	686.697	41.3522	<0.001	0.42811
	Age	691.293	41.5175	<0.001	0.0326			PAE	-726.21	226.035	0.00157515	0.0577756
	Age² by PAE	28.6266	21.9215	0.192381	0.00444192
	Age by PAE	-443.228	260.58	0.0897622	0.00744662
Right temporal pole	Intercept	5960.13	163.628			7902(0)	0.433025	Intercept	6005.38	163.038	<0.001		7903(1.08)	0.252184
	Age²	-50.2636	4.20332	<0.001	0.00828185			Age²	-48.7224	4.16132	<0.001	0.270873
	PAE (1/0)	1647.55	886.108	0.0636515	0.00781064			Age	750.052	46.7898	<0.001	0.410297
	Age	767.429	47.1764	<0.001	0.0216545			PAE	-263.681	210.848	0.212825	0.00920491
	Age² by PAE	55.8164	24.7972	0.0249482	0.0128476
	Age by PAE	-665.102	294.447	0.0244405	0.0127777
Left temporal pole	Intercept	6115.45	178.699			7999(0.25)	0.371735	Intercept	6156.79	178.08	<0.001		8000(1.43)	0.206559
	Age²	-37.5815	4.64415	<0.001	0.00176825			Age²	-36.45	4.6	<0.001	0.146
	PAE (1/0)	1906.21	976.38	0.0515357	0.00861551			Age	589.74	51.67	<0.001	0.261
	Age	604.046	52.1235	<0.001	0.00677749			PAE	-171.71	226.71	0.45	0.003
	Age² by PAE	52.4028	27.3752	0.0563199	0.00930272
	Age by PAE	-674.246	324.996	0.0386673	0.0107678
Right triangular part of the inferior frontal gyrus	Intercept	3978.43	110.03			7475(3.87)	0.122207	Intercept	3983.01	109.22	<0.001		7471(0)	0.847792
	Age²	-17.9125	2.78983	<0.001	0.00854601			Age²	-17.7633	2.74404	<0.001	0.102069
	PAE (1/0)	-227.839	589.878	0.6995	<0.001			Age	282.002	30.8545	<0.001	0.184613
	Age	283.723	31.3123	<0.001	0.0162494			PAE	-430.62	144.262	0.00325905	0.0503165
	Age² by PAE	5.70398	16.4723	0.729323	<0.001
	Age by PAE	-69.2804	195.635	0.723431	<0.001
Left triangular part of the inferior frontal gyrus	Intercept	4294.03	107.264			7427(3.54)	0.137365	Intercept	4291.04	106.599	<0.001		7424(0)	0.806544
	Age²	-19.6502	2.56415	<0.001	0.0199645			Age²	-19.8478	2.52303	<0.001	0.143907
	PAE (1/0)	-419.976	549.11	0.444778	0.00131482			Age	319.883	28.3707	<0.001	0.256563
	Age	318.188	28.7805	<0.001	0.0330346			PAE	-412.478	150.675	0.00685613	0.0426489
	Age² by PAE	-3.13043	15.1857	0.836788	<0.001
	Age by PAE	19.7876	180.482	0.912754	<0.001
Right transverse temporal gyrus	Intercept	1738.11	39.9862			6660(0)	0.589255	Intercept	1743.51	40.0081	<0.001		6665(5.58)	0.0361939
	Age	11.6049	2.16033	<0.001	0.00221583			Age	10.5803	2.14962	<0.001	0.0614813
	PAE (1/0)	168.837	105.141	0.109054	0.00600753			PAE	-30.0429	76.8001	0.696157	<0.001
	Age by PAE	-34.9862	12.6475	0.00593973	0.0192235
Left transverse temporal gyrus	Intercept	1921.1	55.126			6611(0)	0.713505	Intercept	1909.31	55.19	<0.001		6618(7.1)	0.0204623
	Age²	-1.201	1.065	0.2602	0.02			Age²	-1.768	1.063	0.09713	0.0075
	PAE (1/0)	-245.659	238.809	0.3041	0.00221			Age	33.943	11.957	0.00478	0.02
	Age	28.469	11.956	0.0178	0.02			PAE	48.639	90.233	0.59057	0.002
	Age² by PAE	-13.648	6.343	0.0321	0.01
	Age by PAE	132.233	75.484	0.0806	0.00809

## Sheet: Sheet1
	Estimate	Std.	Error	df	t	value	Pr(>|t|)
(Intercept)	103906	1333.86	368.07	77.899	<	2e-16	***
I(Age^2)	-368.69	27.28	367.55	-13.515	<	2e-16	***
Age	6616.9	306.77	367.69	21.57	<	2e-16	***
PAE1	-6694.13	2111.02	168.4	-3.171	0.00181	**
