# Supplementary material for: Sex and age effects on gray matter volume trajectories in young children with prenatal alcohol exposure
Source: Front Hum Neurosci. 2024 Apr 10;18:1379959. doi: 10.3389/fnhum.2024.1379959 (PMC11039858; doi:10.3389/fnhum.2024.1379959)
Supplement: Supplementary file 4 [file Table_4.XLSX]

## Sheet: ModelsTable_PAESex_InteractionM
Table S4. Model parameters for the Sex analysis in the PAE only sample
	Interaction Models							Main Effects Models
Region		Beta	SE	p	ηp2	AIC(delta)	Akaike Weight		Beta	SE	p	ηp2	AIC(delta)	Akaike Weight
ICV	Intercept	1.18954e+06	35208.7	1.74e-50		2054(0.18)	0.257321	Intercept	1.12528e+06	69089	7.96756e-23		2053(0)	0.281403
	Age	16807.3	4694.68	0.00083756	0.244192			Age²	-2709	1862.93	0.153012	0.045937
	Sex	-68075.5	49487.8	0.172616	0.022116			Age	43967.2	22177.9	0.0536423	0.0814159
	Age by Sex	-8984.53	6455.84	0.17085	0.0412189			Sex	-119020	33061.8	0.000835093	0.236123
TotalGray	Intercept	593626	52458.5	9.83045e-16		1961(0)	0.397874	Intercept	636714	17.5905	8.05284e-26		1962(0.37)	0.331482
	Age²	-2711.53	1385.05	0.0566467	0.132969			Age²	-2020.75	-2.16822	0.0357113	0.0984035
	Sex	-5621.35	67605.1	0.93404	0.000128104			Age	27693.3	2.49322	0.0165577	0.125518
	Age	39392.1	16822.2	0.0237717	0.16369			Sex	-68445.4	-3.0752	0.0036921	0.18387
	Age² by Sex	756.212	1811.67	0.678441	0.0040106
	Age by Sex	-15495.2	21682.7	0.478652	0.0115965
Right.Accumbens.Area	Intercept	466.469	40.3703	5.78205e-18		891(2.9)	0.119079	Intercept	504.089	34.4553	5.86119e-32		888(0)	0.506877
	Age	6.72342	6.72186	0.321286	0.00393954			Sex	-59.8729	-2.90176	0.00596555	0.171545
	Sex	-9.21512	56.4628	0.870816	0.000372228
	Age by Sex	-8.97604	9.23124	0.334823	0.0156924
Left.Accumbens.Area	Intercept	513.226	41.4567	2.49043e-19		896(3.89)	0.0759117	Intercept	525.988	34.5212	6.48001e-32		892(0)	0.529896
	Age	2.27774	6.8859	0.742007	0.00165617			Sex	-55.4327	-2.57922	0.013631	0.140941
	Sex	-46.4716	57.99	0.425592	0.00897301
	Age by Sex	-1.62279	9.45717	0.864355	0.000507687
Right.Amygdala	Intercept	748.231	66.846	2.10268e-17		975(0)	0.304257	Intercept	877.334	36.4814	2.45554e-33		975(0.28)	0.263973
	Age	23.0715	11.1637	0.0430312	0.0238339			Sex	-75.7711	-2.23457	0.0309131	0.107797
	Sex	78.3788	93.4762	0.404515	0.00961357
	Age by Sex	-27.4072	15.3298	0.0787546	0.0496521
Left.Amygdala	Intercept	719.956	84.913	1.13784e-12		1006(0)	0.539901	Intercept	913.338	35.8047	5.30463e-32		1008(2.36)	0.16615
	Age	34.5626	14.5228	0.0199627	0.0155241			Sex	-127.038	-3.53977	0.00105061	0.242438
	Sex	142.965	118.477	0.231177	0.0182206
	Age by Sex	-47.79	19.9144	0.0189653	0.0733181
Right.Caudate	Intercept	3444.27	272.041	9.67745e-20		1212(3.31)	0.0508512	Intercept	3666.01	36.0806	6.08566e-33		1209(0.07)	0.256674
	Age	39.6539	45.2182	0.384211	0.00529624			Sex	-201.386	-1.40495	0.167558	0.0458779
	Sex	51.7172	380.518	0.892278	0.000262479
	Age by Sex	-45.0492	62.102	0.471163	0.00912278
Left.Caudate	Intercept	2074.25	1004.6	0.0427083		1218(3.72)	0.0450457	Intercept	2327.52	3.48966	0.000921136		1215(0)	0.28932
	Age²	-48.2626	28.7241	0.0980942	0.0892704			Age²	-43.4766	-2.24381	0.0291586	0.0815946
	Sex	195.473	1335.82	0.884144	0.000352407			Age	500.377	2.19607	0.0323788	0.0888219
	Age	573.332	341.885	0.0983864	0.0816827			Sex	-229.71	-1.67261	0.102473	0.0674303
	Age² by Sex	7.37576	38.8913	0.850299	0.000670508
	Age by Sex	-118.176	458.196	0.797407	0.00117297
Right.Hippocampus	Intercept	3286.4	258.768	1.02041e-20		1193(0.85)	0.207709	Intercept	3736.43	50.0463	3.33768e-40		1192(0)	0.318142
	Age	80.3505	44.2569	0.0735242	0.0274356			Sex	-283.821	-2.70326	0.00981135	0.145975
	Sex	123.146	361.053	0.733951	0.00146872
	Age by Sex	-73.0278	60.6876	0.232681	0.0191965
Left.Hippocampus	Intercept	2982.01	259.079	8.66464e-19		1190(0.68)	0.229406	Intercept	3192.19	17.2014	3.08583e-29		1190(0)	0.322415
	Age	93.5312	44.6515	0.0393977	0.0428832			Age	55.9815	1.81462	0.0732951	0.0391691
	Sex	169.478	360.93	0.639911	0.0026694			Sex	-236.748	-2.47101	0.0176438	0.127693
	Age by Sex	-71.47	61.1618	0.246072	0.0168397
Right.Pallidum	Intercept	836.821	97.8822	6.15162e-13		1027(0)	0.511224	Intercept	987.804	13.7982	2.65357e-23		1030(2.54)	0.143404
	Age	55.2668	16.8609	0.00156645	0.0759166			Age	28.2806	2.36558	0.0203602	0.063826
	Sex	182.898	136.381	0.183608	0.0215259			Sex	-112.611	-3.14391	0.00324488	0.207768
	Age by Sex	-51.9392	23.0977	0.0273427	0.060637
Left.Pallidum	Intercept	890.404	100.529	2.29216e-13		1035(0.26)	0.244273	Intercept	1325.77	245.948	9.14305e-07		1035(0)	0.278364
	Age	57.5202	17.1549	0.00128703	0.147392			Age²	-81.0869	84.9988	0.343653	0.0139003
	Sex	80.4051	140.31	0.568267	0.00421431			Age	10.5004	7.28372	0.154523	0.0329511
	Age by Sex	-32.4163	23.529	0.172599	0.0259198			Sex	-104.979	41.0427	0.014379	0.139138
Right.Putamen	Intercept	4993.32	315.549	5.50648e-25		1238(2.53)	0.102486	Intercept	5127.79	43.1905	1.92166e-36		1235(0)	0.3634
	Age	24.0381	52.3377	0.647727	0.0203758			Sex	-408.52	-2.43909	0.0190737	0.125108
	Sex	-595.976	441.424	0.181227	0.0248153
	Age by Sex	31.5024	71.884	0.662815	0.00324891
Left.Putamen	Intercept	4898.15	276.734	1.16849e-27		1222(3.42)	0.0651781	Intercept	5089.5	43.0223	3.34454e-36		1219(0)	0.359764
	Age	34.2024	44.7391	0.447948	0.00525516			Sex	-334.982	-2.00571	0.0514442	0.0884641
	Sex	-134.883	387.528	0.728824	0.00170076
	Age by Sex	-35.7139	61.4762	0.56372	0.00626558
Right.Thalamus.Proper	Intercept	6462.58	439.781	2.59263e-23		1291(1.19)	0.214441	Intercept	6735.38	20.7625	6.60538e-34		1290(0)	0.388025
	Age	179.999	73.4421	0.017156	0.104162			Age	131.224	2.58332	0.0121804	0.0979862
	Sex	21.8464	614.983	0.97176	1.74652e-05			Sex	-499.533	-2.26186	0.0290451	0.110435
	Age by Sex	-91.6828	100.85	0.366882	0.013394
Left.Thalamus.Proper	Intercept	6686.68	485.259	3.65845e-22		1303(0.94)	0.252848	Intercept	7036.7	19.8691	7.90733e-33		1302(0)	0.403663
	Age	189.248	82.1851	0.0244421	0.0738686			Age	126.677	2.22278	0.0295564	0.0676947
	Sex	76.5475	677.867	0.910392	0.000169912			Sex	-595.225	-2.73759	0.00911789	0.154775
	Age by Sex	-118.151	112.785	0.29861	0.0161617
Right.Ventral.DC	Intercept	3325.08	249.183	1.18173e-21		1188(0)	0.584945	Intercept	3680.7	19.9133	2.79367e-33		1190(2.13)	0.201422
	Age	147.975	42.489	0.000860227	0.108246			Age	84.3548	2.7793	0.00687588	0.0930546
	Sex	378.426	347.828	0.279996	0.0151103			Sex	-334.287	-3.25139	0.00231812	0.207159
	Age by Sex	-125.383	58.2803	0.0348714	0.0615552
Left.Ventral.DC	Intercept	3243.27	281.861	6.3991e-19		1203(0)	0.517168	Intercept	3619.97	17.8504	3.23303e-30		1205(1.51)	0.242785
	Age	186.786	48.8103	0.000251582	0.138819			Age	119.42	3.50304	0.000740202	0.127602
	Sex	342.386	392.04	0.384968	0.0090087			Sex	-392.223	-4.06741	0.00022992	0.30246
	Age by Sex	-129.357	66.7801	0.0561413	0.0432694
Left.Basal.Forebrain	Intercept	707.64	55.113	3.67911e-20		949(0)	0.287913	Intercept	796.928	35.2876	4.83621e-33		950(0.94)	0.180083
	Age	15.9564	8.97787	0.0810349	0.00152583			Sex	-65.9192	-2.06839	0.0447953	0.0924323
	Sex	95.0123	77.1577	0.222217	0.0208181
	Age by Sex	-28.3245	12.3352	0.0254707	0.0869459
Right.Basal.Forebrain	Intercept	719.027	57.4383	8.65704e-20		948(1.15)	0.237952	Intercept	784.329	38.8085	1.44853e-34		947(0)	0.422279
	Age	11.6728	9.63019	0.230052	6.22067e-05			Sex	-97.0157	-3.40473	0.00147886	0.218114
	Sex	31.1467	80.3008	0.699236	0.0020552
	Age by Sex	-22.52	13.2222	0.0934873	0.0442405
Right.ACgG.anterior.cingulate.gyrus	Intercept	5782.52	420.786	4.1877e-23		1310(1.62)	0.0994022	Intercept	5944.03	16.8601	7.59727e-28		1308(0.1)	0.21212
	Age	96.3496	56.899	0.0973144	0.0648371			Age	67.4833	1.72537	0.091309	0.0619328
	Sex	-234.182	591.327	0.693097	0.00187919			Sex	-544.564	-1.39333	0.170889	0.0444044
	Age by Sex	-54.5374	78.2428	0.489373	0.0106877
Left.ACgG.anterior.cingulate.gyrus	Intercept	6123.45	381.362	4.18652e-27		1293(0.4)	0.248059	Intercept	6394.34	20.0594	5.09195e-33		1292(0)	0.303286
	Age	151.194	52.4677	0.00601818	0.157738			Age	102.765	2.81615	0.00715492	0.148061
	Sex	-351.99	535.795	0.513038	0.00519224			Sex	-873.893	-2.5247	0.0154504	0.131919
	Age by Sex	-91.7155	72.1475	0.210106	0.0342775
Right.AIns.anterior.insula	Intercept	4313.67	287.059	1.2256e-24		1241(2.69)	0.104017	Intercept	4587.18	28.5217	4.26816e-29		1238(0)	0.399059
	Age	48.8883	42.5375	0.256278	0.0166621			Sex	-648.695	-2.85431	0.00668238	0.163043
	Sex	-393.824	402.82	0.331273	0.01215
	Age by Sex	-45.6724	58.4832	0.438761	0.0128521
Left.AIns.anterior.insula	Intercept	4150	291.857	3.92504e-23		1243(0)	0.414866	Intercept	4778.91	30.1444	6.36917e-30		1245(2.32)	0.130132
	Age	112.438	43.8513	0.0135533	0.0480865			Sex	-498.915	-2.22749	0.0313944	0.106782
	Sex	238.62	409.445	0.561747	0.0044128
	Age by Sex	-131.216	60.2867	0.0344897	0.0902071
Right.AOrG.anterior.orbital.gyrus	Intercept	2280.69	239.788	2.7955e-14		1197(0.14)	0.283755	Intercept	2696.19	27.4957	1.21338e-28		1196(0)	0.304072
	Age	74.2917	39.0468	0.0623341	0.0143185			Sex	-292.52	-2.11385	0.0405057	0.0961266
	Sex	275.026	335.706	0.415379	0.00933144
	Age by Sex	-100.551	53.649	0.0661964	0.0598484
Left.AOrG.anterior.orbital.gyrus	Intercept	1830.34	158.104	3.45337e-18		1135(2.63)	0.0992132	Intercept	2081.79	27.0133	3.53829e-28		1134(2)	0.135905
	Age	44.9574	24.6752	0.0744239	0.0204766			Sex	4.36472	0.0400989	0.968205	3.84714e-05
	Sex	314.761	221.621	0.159759	0.0267137
	Age by Sex	-55.1346	33.9171	0.110291	0.0499104
Right.AnG.angular.gyrus	Intercept	10212.1	1703.01	2.03913e-07		1373(2.45)	0.129271	Intercept	11134.1	9.82743	5.93501e-14		1371(0)	0.439839
	Age²	-104.219	45.6616	0.0272971	0.186612			Age²	-88.361	-2.94383	0.00518369	0.2
	Sex	421.086	2191.84	0.848406	0.000715067			Age	1170.83	3.27475	0.00206949	0.17
	Age	1427.39	554.128	0.0133537	0.217403			Sex	-943.622	-1.55586	0.127247	0.05
	Age² by Sex	19.1242	59.8157	0.750706	0.00233575
	Age by Sex	-352.52	715.415	0.624638	0.00548327
Left.AnG.angular.gyrus	Intercept	12123.4	535.886	2.24796e-37		1351(3.01)	0.0522183	Intercept	12652.6	32.6968	1.47456e-31		1349(1.01)	0.142119
	Age	94.5901	65.9466	0.158514	0.0271894			Sex	-547.255	-1.00033	0.322873	0.0232422
	Sex	-54.2011	753.941	0.942861	6.19865e-05
	Age by Sex	-88.3628	90.6925	0.335202	0.021019
Right.Calc.calcarine.cortex	Intercept	3675.97	276.114	2.71664e-22		1239(2.02)	0.154398	Intercept	3885.28	18.9838	3.20792e-22		1237(0)	0.423905
	Age	37.4107	33.234	0.266416	0.0011361			Sex	-645.785	-2.23183	0.0310264	0.106171
	Sex	-278.739	388.558	0.475167	0.00618397
	Age by Sex	-64.6021	45.7055	0.164569	0.0434765
Left.Calc.calcarine.cortex	Intercept	4414.12	333.413	2.01123e-21		1266(4.25)	0.0386289	Intercept	4421.25	16.3538	8.09703e-20		1262(0.25)	0.285216
	Age	1.2755	34.8836	0.971001	7.17763e-06			Sex	-510.739	-1.33609	0.188724	0.0408147
	Sex	-501.107	469.773	0.289504	0.0148402
	Age by Sex	-1.70596	47.9771	0.971799	2.92522e-05
Right.CO.central.operculum	Intercept	4818.56	736.835	2.89142e-08		1230(1.82)	0.127178	Intercept	4009.48	8.17847	3.4792e-11		1228(0)	0.315251
	Age²	-3.65651	19.8117	0.854408	0.0677208			Age²	-26.5431	-2.03296	0.0482093	0.0903013
	Sex	-1963.44	948.261	0.0434622	0.077312			Age	323.878	2.08282	0.0431525	0.0870406
	Age	46.8624	240.373	0.846302	0.0681468			Sex	-630.19	-2.47626	0.017421	0.128199
	Age² by Sex	-38.9479	25.9633	0.140775	0.0489678
	Age by Sex	463.92	310.474	0.142234	0.0481754
Left.CO.central.operculum	Intercept	5373.08	283.785	4.6802e-31		1240(2.24)	0.0835077	Intercept	5014.49	30.638	2.37416e-30		1239(1.17)	0.142497
	Age	-64.0533	41.3492	0.12811	0.00680908			Sex	-211.679	-0.915221	0.365319	0.0196238
	Sex	-754.963	398.346	0.0617077	0.043377
	Age by Sex	95.9027	56.8522	0.0982823	0.0573148
Right.Cun.cuneus	Intercept	5784.87	383.67	2.22576e-25		1294(2.52)	0.0957288	Intercept	5927.06	24.5456	1.54945e-26		1291(0)	0.337143
	Age	25.4243	53.1092	0.634432	0.00412553			Sex	-630.503	-1.84733	0.0717641	0.0752734
	Sex	-156.838	538.989	0.771793	0.00102635
	Age by Sex	-82.5775	73.0289	0.264077	0.027294
Left.Cun.cuneus	Intercept	6360.23	311.038	8.83798e-34		1258(1.59)	0.152384	Intercept	6266.58	22.7841	2.84436e-33		1256(0)	0.337632
	Age	-97.4193	35.8641	0.00941783	0.200166			Age	-80.6814	-3.2615	0.00215067	0.195478
	Sex	-729.178	437.887	0.0997362	0.0331284			Sex	-549.245	-1.63417	0.109693	0.0597539
	Age by Sex	31.6151	49.3237	0.524884	0.00930157
Right.Ent.entorhinal.area	Intercept	1505.56	144.802	5.82341e-16		1117(0)	0.567507	Intercept	1725.86	15.0562	3.11481e-25		1120(2.68)	0.148508
	Age	76.1157	22.9834	0.00169933	0.108807			Age	36.7264	2.17557	0.033926	0.0796362
	Sex	112.923	202.888	0.579537	0.00427081			Sex	-301.605	-3.28601	0.00203982	0.202294
	Age by Sex	-72.8857	31.5876	0.0250705	0.0933987
Left.Ent.entorhinal.area	Intercept	1413.99	181.038	3.78766e-11		1146(0)	0.492233	Intercept	1655	11.9714	1.62727e-19		1148(1.65)	0.215431
	Age	84.2904	29.851	0.00651361	0.0719207			Age	41.2406	1.92432	0.0590171	0.0576293
	Sex	207.279	253.327	0.415948	0.00928055			Sex	-258.799	-2.66317	0.0108981	0.143383
	Age by Sex	-81.8449	41.005	0.0506609	0.0645468
Right.FO.frontal.operculum	Intercept	1934.31	183.023	3.18714e-16		1153(0)	0.620864	Intercept	2238.5	15.5521	5.73431e-26		1157(3.91)	0.087782
	Age	96.3589	29.6176	0.00196328	0.0803071			Age	41.8786	1.92572	0.059117	0.0609122
	Sex	374.046	256.29	0.148812	0.0289007			Sex	-216.67	-1.99439	0.0525427	0.0854954
	Age by Sex	-103.897	40.6972	0.0135109	0.106727
Left.FO.frontal.operculum	Intercept	2229.81	210.949	2.88796e-16		1180(0)	0.413795	Intercept	2458.55	15.0098	3.09389e-25		1181(0.77)	0.282048
	Age	104.514	33.5458	0.00299382	0.135164			Age	63.6284	2.69108	0.0095358	0.121413
	Sex	63.1455	295.554	0.831422	0.000632684			Sex	-379.367	-2.77915	0.0081365	0.156195
	Age by Sex	-77.761	46.1035	0.0976751	0.0519938
Right.FRP.frontal.pole	Intercept	4404.5	207.564	1.79051e-35		1191(1.89)	0.164046	Intercept	4370.09	24.496	5.58174e-37		1189(0)	0.423034
	Age	32.4351	26.1077	0.220661	0.0932018			Age	38.5853	2.15023	0.037044	0.0946587
	Sex	-627.544	291.951	0.0344793	0.0522497			Sex	-561.164	-2.69113	0.0101943	0.147682
	Age by Sex	11.6634	35.9039	0.746827	0.00238135
Left.FRP.frontal.pole	Intercept	3770.56	228.683	6.38618e-27		1202(0.76)	0.179043	Intercept	4123.95	33.3482	5.29949e-32		1201(0)	0.261696
	Age	63.1742	34.1808	0.0707928	0.047756			Sex	-378.127	-2.16417	0.0361667	0.10003
	Sex	-79.5993	320.851	0.804726	0.000797583
	Age by Sex	-53.7141	46.9925	0.258736	0.0266946
Right.FuG.fusiform.gyrus	Intercept	7648.28	423.348	4.8709e-30		1309(0.86)	0.246257	Intercept	7909.79	22.8078	2.05437e-37		1308(0)	0.378933
	Age	148.295	60.3515	0.0178263	0.119089			Age	101.541	2.41593	0.0196952	0.111933
	Sex	-734.181	594.463	0.2204	0.018536			Sex	-1242.53	-3.44771	0.00130331	0.221625
	Age by Sex	-89.315	82.9831	0.287386	0.0244866
Left.FuG.fusiform.gyrus	Intercept	5910.31	1166.87	5.59503e-06		1294(0.82)	0.208468	Intercept	8512.23	26.7029	4.39224e-42		1293(0)	0.31379
	Age²	-69.9594	31.7419	0.0325429	0.0688405			Age	118.863	3.16763	0.00272637	0.178734
	Sex	1388.04	1502.63	0.359995	0.0165502			Sex	-1180.58	-3.4809	0.00117877	0.223797
	Age	988.727	384.611	0.0133779	0.104809
	Age² by Sex	63.9617	41.6965	0.132053	0.0498119
	Age by Sex	-828.087	498.081	0.103279	0.0572919
Right.GRe.gyrus.rectus	Intercept	1719.4	179.166	6.05475e-15		1164(1.9)	0.142655	Intercept	1835.68	12.5536	7.06627e-21		1163(1.12)	0.210581
	Age	82.6171	25.7745	0.00243659	0.212646			Age	61.8326	3.4513	0.00119293	0.202893
	Sex	82.4599	251.547	0.743909	0.00133813			Sex	-141.797	-0.942027	0.351561	0.0206725
	Age by Sex	-39.4047	35.4391	0.271876	0.0258027
Left.GRe.gyrus.rectus	Intercept	1575.54	198.401	1.96744e-11		1171(0.59)	0.250292	Intercept	1788.14	11.5583	6.49136e-19		1172(1.25)	0.179449
	Age	114.566	31.3559	0.000608402	0.206343			Age	76.5495	3.45376	0.00110678	0.186355
	Sex	293.952	278.019	0.293878	0.0151725			Sex	-113.629	-0.869184	0.389698	0.0177101
	Age by Sex	-71.6373	43.0961	0.10255	0.0510449
Right.IOG.inferior.occipital.gyrus	Intercept	6566.32	1293.41	5.38009e-06		1328(3.76)	0.0614349	Intercept	6359.37	7.53141	3.39989e-10		1324(0)	0.403609
	Age²	-43.2614	34.6433	0.218277	0.103972			Age²	-51.3939	-2.31537	0.0253959	0.107529
	Sex	-1470.98	1664.75	0.380994	0.0148522			Age	606.076	2.29186	0.0268021	0.110171
	Age	522.036	420.446	0.220812	0.100291			Sex	-1092.61	-2.31732	0.0254433	0.113577
	Age² by Sex	-15.6558	45.3758	0.731731	0.00271671
	Age by Sex	158.807	542.742	0.7712	0.00193916
Left.IOG.inferior.occipital.gyrus	Intercept	8263.11	485.281	3.23793e-28		1331(3.63)	0.0703769	Intercept	8023.81	28.2656	5.80707e-29		1327(0)	0.432563
	Age	-42.7732	70.2415	0.545521	0.00351182			Sex	-954.685	-2.37968	0.021958	0.119082
	Sex	-1215.06	681.258	0.0783013	0.0383722
	Age by Sex	46.3936	96.5786	0.633209	0.00492387
Right.ITG.inferior.temporal.gyrus	Intercept	11360.9	553.909	3.46735e-34		1356(2.27)	0.0929865	Intercept	9932.67	9.13388	1.27418e-12		1353(0)	0.288821
	Age	245.339	75.7272	0.00224034	0.282663			Age²	-47.0365	-1.59587	0.117651	0.1
	Sex	-581.472	778.285	0.457104	0.0066848			Age	772.762	2.20283	0.0328142	0.05
	Age by Sex	-49.866	104.132	0.634324	0.00501722			Sex	-862.025	-1.72078	0.0926548	0.07
Left.ITG.inferior.temporal.gyrus	Intercept	11059.1	560.022	2.94954e-33		1358(0)	0.463559	Intercept	11579.8	24.246	3.4607e-38		1359(0.89)	0.296529
	Age	285.853	73.9707	0.000355947	0.251313			Age	192.759	3.65783	0.000662075	0.228522
	Sex	-473.724	787.24	0.548962	0.00430071			Sex	-1480.23	-2.78629	0.00797408	0.156261
	Age by Sex	-176.883	101.721	0.0889079	0.0631201
Right.LiG.lingual.gyrus	Intercept	8722.18	847.437	1.38855e-14		1283(3.69)	0.117659	Intercept	8971.54	15.455	1.25304e-24		1280(0)	0.745579
	Age²	-52.612	21.7519	0.0198701	0.192798			Age²	-44.5686	-3.19679	0.00262038	0.196603
	Sex	-850.869	1096.61	0.440899	0.0100904			Age	537.49	3.23287	0.00236475	0.193562
	Age	628.599	264.378	0.021908	0.195078			Sex	-1276.76	-2.87435	0.00633073	0.164504
	Age² by Sex	14.4324	28.4149	0.614123	0.00599922
	Age by Sex	-159.938	340.279	0.640722	0.00512279
Left.LiG.lingual.gyrus	Intercept	9983.03	535.059	2.95e-30		1345(3.41)	0.070094	Intercept	9784.77	33.3116	7.4741e-32		1342(0)	0.385142
	Age	-35.4221	79.892	0.659498	0.011864			Sex	-826.94	-1.99235	0.0528736	0.0865317
	Sex	-747.958	750.722	0.322206	0.012685
	Age by Sex	-12.3779	109.838	0.910746	0.000265532
Right.LOrG.lateral.orbital.gyrus	Intercept	2160	181.096	3.49556e-19		1163(0)	0.26815	Intercept	2365.16	16.0943	2.16434e-27		1165(1.36)	0.135705
	Age	70.5154	26.9574	0.0118864	0.07319			Age	33.8564	1.76977	0.0831009	0.061104
	Sex	240.255	254.104	0.347341	0.0113983			Sex	-152.735	-1.0729	0.289445	0.0266936
	Age by Sex	-69.0663	37.0621	0.0685444	0.0678054
Left.LOrG.lateral.orbital.gyrus	Intercept	2321.81	168.408	6.6131e-23		1154(0.51)	0.266436	Intercept	2442	17.6388	1.01678e-29		1154(0)	0.34394
	Age	63.92	23.9593	0.0104839	0.131704			Age	42.4367	2.54555	0.0142877	0.122292
	Sex	-72.4988	236.485	0.759959	0.00115988			Sex	-302.649	-2.09228	0.0424867	0.0942649
	Age by Sex	-40.4491	32.9441	0.225711	0.0314722
Right.MCgG.middle.cingulate.gyrus	Intercept	5299.35	291.624	2.39561e-30		1247(2.42)	0.0641532	Intercept	5294.57	22.1508	2.83848e-36		1245(0.42)	0.174315
	Age	42.8194	41.0612	0.302507	0.049521			Age	43.674	1.54936	0.128144	0.0495622
	Sex	-331.271	409.577	0.420977	0.00796056			Sex	-322.022	-1.26807	0.211772	0.0369376
	Age by Sex	1.62487	56.4604	0.977166	1.80638e-05
Left.MCgG.middle.cingulate.gyrus	Intercept	3940.3	1056.73	0.000481856		1278(3.07)	0.0519324	Intercept	4568.79	6.61759	1.65047e-08		1275(0)	0.240803
	Age²	-55.8955	28.7328	0.0578664	0.0847712			Age²	-36.1566	-1.92445	0.060754	0.0882947
	Sex	565.018	1360.71	0.679727	0.00340169			Age	465.058	2.08011	0.0432818	0.0773459
	Age	691.603	348.174	0.0528798	0.0961687			Sex	-502.427	-1.63078	0.110442	0.0597603
	Age² by Sex	35.0556	37.7393	0.357942	0.0189639
	Age by Sex	-394.278	450.835	0.386439	0.0166318
Right.MFC.medial.frontal.cortex	Intercept	2132.51	153.201	7.45768e-23		1136(0.04)	0.266114	Intercept	2263.85	18.2487	6.11318e-31		1136(0)	0.271402
	Age	49.9973	22.5431	0.0313942	0.0642911			Age	26.5235	1.674	0.100663	0.055385
	Sex	-31.2868	215.009	0.884678	0.000269577			Sex	-281.762	-2.29655	0.0266818	0.111228
	Age by Sex	-44.0194	30.9943	0.162072	0.0407601
Left.MFC.medial.frontal.cortex	Intercept	2142.71	160.937	7.09173e-22		1145(0)	0.32722	Intercept	2430.72	26.2166	8.95389e-28		1146(0.52)	0.252314
	Age	51.4938	23.433	0.0329514	0.0457437			Sex	-334.393	-2.55228	0.0144148	0.133882
	Sex	-28.3045	225.908	0.900609	0.000197848
	Age by Sex	-54.5981	32.2188	0.0967599	0.0575166
Right.MFG.middle.frontal.gyrus	Intercept	23664.8	3291.03	2.61067e-09		1472(2.78)	0.130235	Intercept	21768.4	10.1346	3.07856e-14		1469(0)	0.52222
	Age²	-77.261	89.2133	0.390985	0.106157			Age²	-140.314	-2.41852	0.0197763	0.14
	Sex	-5552.48	4236.37	0.19585	0.0326331			Age	1846.67	2.67391	0.0104413	0.12
	Age	1142.92	1081.5	0.296062	0.124306			Sex	-2255.08	-2.22112	0.0317792	0.1
	Age² by Sex	-115.203	117.091	0.330477	0.0212061
	Age by Sex	1258.7	1399.24	0.373122	0.0175856
Left.MFG.middle.frontal.gyrus	Intercept	25214.4	960.125	4.42003e-42		1448(0)	0.367133	Intercept	26175.4	846.13	1.71589e-43		1450(1.81)	0.148178
	Age	445.349	117.428	0.000450271	0.215959			Age	273.54	84.0208	0.00217207	0.193071
	Sex	-613.584	1350.9	0.650863	0.00247328			Sex	-2478.82	994.812	0.0167485	0.128878
	Age by Sex	-327.736	161.493	0.0484744	0.0853814
Right.MOG.middle.occipital.gyrus	Intercept	7048.51	401.27	7.14361e-29		1298(2.47)	0.127929	Intercept	7271.4	31.6697	5.08439e-31		1295(0)	0.439657
	Age	39.8388	58.9453	0.502423	0.00107494			Sex	-863.496	-2.66131	0.0109771	0.144209
	Sex	-303.557	563.176	0.591403	0.00368065
	Age by Sex	-97.9705	81.0437	0.232719	0.0299418
Left.MOG.middle.occipital.gyrus	Intercept	7067.5	396.189	8.40336e-30		1298(2.99)	0.0980243	Intercept	7269.04	29.9253	4.68188e-30		1295(0)	0.436331
	Age	36.0325	55.9453	0.522714	0.000100566			Sex	-749.376	-2.18275	0.0346795	0.10162
	Sex	-308.434	556.409	0.580873	0.00376064
	Age by Sex	-77.3149	76.926	0.320093	0.0213475
Right.MOrG.medial.orbital.gyrus	Intercept	3497.85	247.475	1.7167e-23		1219(1.61)	0.101735	Intercept	3599.71	17.8218	5.12592e-30		1217(0.11)	0.215353
	Age	65.9942	35.3507	0.0682547	0.0798435			Age	47.7876	1.96338	0.0556015	0.0765907
	Sex	-97.3971	347.492	0.779976	0.00097295			Sex	-293.32	-1.39073	0.171629	0.0440052
	Age by Sex	-34.4277	48.6069	0.482308	0.0106899
Left.MOrG.medial.orbital.gyrus	Intercept	2802.59	741.322	0.000411367		1222(0.05)	0.254408	Intercept	2658.4	5.33156	1.89206e-06		1222(0.46)	0.206931
	Age²	-16.0688	20.1015	0.428223	0.0969386			Age²	-27.4699	-2.03122	0.0483001	0.120254
	Sex	-650.01	954.288	0.498889	0.00910032			Age	396.855	2.46559	0.0176054	0.0857252
	Age	305.109	243.674	0.216833	0.132205			Sex	-286.097	-1.25232	0.217413	0.0361608
	Age² by Sex	-25.3959	26.3846	0.341009	0.0204869
	Age by Sex	213.724	315.287	0.501337	0.0101464
Right.MPoG.postcentral.gyrus.medial.segment	Intercept	1090.93	157.514	1.77944e-09		1124(4.54)	0.0401908	Intercept	1077.29	17.5207	7.15198e-21		1122(1.98)	0.144581
	Age	-2.42414	25.8071	0.925511	0.0161568			Sex	11.9337	0.137559	0.891255	0.000456522
	Sex	177.855	220.469	0.422568	0.00922474
	Age by Sex	-28.5439	35.4544	0.424299	0.0118573
Left.MPoG.postcentral.gyrus.medial.segment	Intercept	1210.81	174.247	1.51561e-09		1142(3.94)	0.0403593	Intercept	1081.95	15.626	2.37356e-19		1140(1.98)	0.107583
	Age	-22.9975	28.5134	0.423385	0.0357065			Sex	-14.7238	-0.150697	0.880924	0.000531832
	Sex	48.5133	243.902	0.842906	0.000557564
	Age by Sex	-10.1625	39.1734	0.796269	0.00121114
Right.MPrG.precentral.gyrus.medial.segment	Intercept	3050.72	236.951	1.05119e-20		1206(3.86)	0.0559425	Intercept	3108.07	24.846	1.11241e-26		1203(0)	0.384533
	Age	10.251	35.9807	0.776937	2.42662e-05			Sex	-316.815	-1.7925	0.0803099	0.0715386
	Sex	-209.852	332.347	0.529665	0.00523763
	Age by Sex	-18.8077	49.4641	0.70544	0.00298106
Left.MPrG.precentral.gyrus.medial.segment	Intercept	3301.6	229.547	3.16795e-23		1200(3.33)	0.046773	Intercept	3186.61	26.8214	4.45239e-28		1197(0)	0.246524
	Age	-20.544	35.0939	0.560973	0.0137461			Sex	-239.832	-1.42883	0.160468	0.0464686
	Sex	-242.89	321.917	0.452897	0.00751116
	Age by Sex	1.23446	48.2435	0.97969	1.33724e-05
Right.MSFG.superior.frontal.gyrus.medial.segment	Intercept	9103.53	392.677	8.20196e-38		1297(0.93)	0.270559	Intercept	8873.02	27.2143	1.6547e-42		1297(0)	0.430463
	Age	76.9623	54.2949	0.163146	0.174909			Age	118.16	3.12033	0.00312206	0.175184
	Sex	-1475.72	551.652	0.0090077	0.0798444			Sex	-1030.64	-2.94134	0.00530001	0.17095
	Age by Sex	78.1935	74.6595	0.300465	0.0234915
Left.MSFG.superior.frontal.gyrus.medial.segment	Intercept	7728.71	388.921	3.78601e-32		1292(1.99)	0.176465	Intercept	7755.46	24.9718	1.42676e-40		1290(0)	0.476541
	Age	150.865	57.5461	0.0117523	0.225012			Age	146.085	3.7013	0.00055918	0.2246
	Sex	-695.098	545.774	0.20659	0.0203901			Sex	-746.919	-2.41926	0.0199884	0.122928
	Age by Sex	-9.10374	79.1183	0.908883	0.00028093
Right.MTG.middle.temporal.gyrus	Intercept	14487.7	1756.85	4.91309e-11		1387(2.87)	0.148054	Intercept	15881	13.5618	3.46412e-20		1384(0)	0.622573
	Age²	-120.09	46.5988	0.0133811	0.160505			Age²	-81.8227	-2.70647	0.00969947	0.171265
	Sex	583.645	2262.96	0.797467	0.00124599			Age	1079.36	2.99577	0.00451002	0.145017
	Age	1549.8	565.86	0.00883628	0.187391			Sex	-1702.67	-2.39164	0.0213219	0.119722
	Age² by Sex	64.3439	60.9736	0.297126	0.0249624
	Age by Sex	-781.122	729.639	0.290234	0.0255081
Left.MTG.middle.temporal.gyrus	Intercept	14744	2320.33	5.53372e-08		1411(3.83)	0.0640417	Intercept	14512.6	9.68532	1.72209e-13		1407(0)	0.434184
	Age²	-88.7537	63.0349	0.165849	0.0924535			Age²	-90.4766	-2.22785	0.0310392	0.130988
	Sex	-1544.84	2987.47	0.607329	0.00524403			Age	1252.72	2.59166	0.0128674	0.101169
	Age	1201.38	763.931	0.12255	0.119491			Sex	-1236.29	-1.79077	0.0805522	0.0710577
	Age² by Sex	0.778766	82.7747	0.992535	1.97813e-06
	Age by Sex	49.5958	988.931	0.960223	5.55004e-05
Right.OCP.occipital.pole	Intercept	2059.21	253.171	3.4604e-12		1224(1.44)	0.191655	Intercept	2163.34	10.1905	4.91156e-16		1223(0)	0.393657
	Age	68.5479	34.1117	0.0504946	0.0946671			Age	49.9323	2.11955	0.0395757	0.0905017
	Sex	-408.901	355.797	0.253736	0.0155873			Sex	-609.341	-2.58956	0.0131657	0.138152
	Age by Sex	-35.2215	46.9078	0.456632	0.0123448
Left.OCP.occipital.pole	Intercept	2200.29	300.403	1.85968e-10		1249(3.35)	0.0601615	Intercept	2141.27	8.88265	1.06057e-13		1247(1.46)	0.154934
	Age	44.3396	44.1029	0.319843	0.0635133			Age	54.8899	1.81178	0.0763671	0.0648478
	Sex	-291.879	421.615	0.490794	0.00605388			Sex	-178.392	-0.73616	0.465719	0.0127209
	Age by Sex	19.9422	60.637	0.743699	0.0022808
Right.OFuG.occipital.fusiform.gyrus	Intercept	5643.8	311.464	1.44441e-30		1259(3.39)	0.0840632	Intercept	5478.9	27.2253	2.72217e-28		1256(0)	0.458034
	Age	-29.4713	42.3917	0.490479	0.0125676			Sex	-775.163	-2.72503	0.00934287	0.150625
	Sex	-854.404	437.659	0.0542803	0.043852
	Age by Sex	14.7001	58.2931	0.802048	0.00140311
Left.OFuG.occipital.fusiform.gyrus	Intercept	5943.61	284.485	7.1395e-35		1244(2.25)	0.141046	Intercept	5684.38	27.5292	1.69134e-28		1242(0)	0.433963
	Age	-46.3268	34.7203	0.188979	0.0155131			Sex	-1051.17	-3.60085	0.000832646	0.236165
	Sex	-1348.5	400.278	0.00114577	0.120112
	Age by Sex	52.8929	47.749	0.273998	0.0271288
Right.OpIFG.opercular.part.of.the.inferior.frontal.gyrus	Intercept	4938.18	330.129	2.89029e-24		1262(3.59)	0.0564735	Intercept	4804.15	27.6023	1.40236e-28		1259(0)	0.340729
	Age	-23.9732	50.0134	0.633878	0.00866556			Sex	-485.324	-1.97359	0.0550454	0.0850301
	Sex	-499.964	463.061	0.283699	0.0151322
	Age by Sex	3.3728	68.7561	0.961079	5.00473e-05
Left.OpIFG.opercular.part.of.the.inferior.frontal.gyrus	Intercept	4015.96	271.556	5.04051e-25		1236(4.12)	0.0455487	Intercept	4174.63	23.2927	1.15286e-25		1233(0.84)	0.235471
	Age	28.3652	36.4507	0.44052	0.00243498			Sex	-275.31	-1.08669	0.283373	0.0273512
	Sex	-48.7265	381.653	0.898715	0.000195131
	Age by Sex	-40.077	50.1244	0.428152	0.0139394
Right.OrIFG.orbital.part.of.the.inferior.frontal.gyrus	Intercept	2113.07	194.452	3.12403e-17		1175(0)	0.330839	Intercept	2467.98	23.1032	1.4323e-25		1176(0.41)	0.269782
	Age	63.4189	28.8453	0.0328268	0.0487479			Sex	-541.266	-3.58614	0.000867661	0.23427
	Sex	-177.244	272.862	0.51788	0.0053955
	Age by Sex	-64.9955	39.6581	0.107849	0.0535728
Left.OrIFG.orbital.part.of.the.inferior.frontal.gyrus	Intercept	1949.3	187.401	6.17334e-16		1160(2.72)	0.10716	Intercept	2187.74	25.3347	3.3033e-27		1159(1.97)	0.156166
	Age	42.6209	29.8661	0.159593	0.00134546			Sex	-22.4523	-0.184118	0.854805	0.000804694
	Sex	400.286	262.544	0.131743	0.0313739
	Age by Sex	-74.4078	41.0456	0.075668	0.0597536
Right.PCgG.posterior.cingulate.gyrus	Intercept	5131.45	313.317	2.88103e-27		1258(1.98)	0.182214	Intercept	5414.79	28.8156	2.15231e-29		1256(0)	0.491583
	Age	50.6467	44.996	0.266105	0.000978576			Sex	-797.891	-3.00439	0.00446769	0.176523
	Sex	-297.573	439.905	0.5007	0.0056643
	Age by Sex	-88.0632	61.8684	0.161271	0.0415934
Left.PCgG.posterior.cingulate.gyrus	Intercept	6046.41	463.542	9.10749e-21		1316(0.28)	0.319011	Intercept	6479.32	28.0785	5.18299e-29		1315(0)	0.366402
	Age	77.3797	72.2757	0.289462	0.00230398			Sex	-1046.47	-3.21046	0.00253563	0.19638
	Sex	31.4854	649.784	0.961485	3.18941e-05
	Age by Sex	-188.628	99.3466	0.0633463	0.0668423
Right.PCu.precuneus	Intercept	14630.9	586.84	1.52987e-39		1364(0.21)	0.236396	Intercept	14661.4	32.2225	2.8425e-31		1364(0)	0.263155
	Age	5.45942	66.2981	0.934749	0.0376298			Sex	-1755.41	-2.72868	0.00924544	0.15055
	Sex	-1003.3	826.324	0.228258	0.0181181
	Age by Sex	-129.881	91.1802	0.161447	0.0445327
Left.PCu.precuneus	Intercept	9805.03	1989.27	9.03813e-06		1387(0)	0.400391	Intercept	14845.9	34.377	1.84768e-32		1389(1.45)	0.193846
	Age²	-139.757	53.938	0.0127914	0.0866695			Sex	-1725.2	-2.82635	0.00717547	0.159645
	Sex	4048.66	2560.74	0.120068	0.0468646
	Age	1709.61	653.852	0.0120008	0.0750025
	Age² by Sex	133.828	70.7967	0.065221	0.0741393
	Age by Sex	-1800.43	846.001	0.0388155	0.0911577
Right.PHG.parahippocampal.gyrus	Intercept	3002.88	237.8	4.44201e-20		1204(0.32)	0.321227	Intercept	3378.97	28.7404	2.12321e-29		1204(0)	0.3774
	Age	67.2347	36.902	0.0744885	0.0131103			Sex	-576.096	-3.46915	0.00121738	0.222212
	Sex	-49.0492	333.38	0.883432	0.000292862
	Age by Sex	-93.2346	50.7251	0.0720323	0.0635968
Left.PHG.parahippocampal.gyrus	Intercept	3116.91	299.28	6.13203e-16		1237(0.06)	0.286663	Intercept	3658.15	27.7935	3.98744e-29		1237(0)	0.295508
	Age	96.759	48.1394	0.0495386	0.0323414			Sex	-513.364	-2.76267	0.0084187	0.151467
	Sex	77.7561	419.169	0.853362	0.000481143
	Age by Sex	-105.333	66.1526	0.117251	0.0455147
Right.PIns.posterior.insula	Intercept	2618.66	201.971	1.64516e-21		1185(3.38)	0.0738441	(Intercept)85	2513.26	19.9617	5.31676e-23		1182(0)	0.400179
	Age	-18.8405	28.2528	0.508254	0.000838073			Sex.F1_M0.184	-636.066	-3.57428	0.000903244	0.234317
	Sex	-806.821	283.69	0.00562503	0.0899415
	Age by Sex	30.111	38.8489	0.442322	0.0130972
Left.PIns.posterior.insula	Intercept	2725.8	176.075	3.20673e-26		1163(3.65)	0.058669	Intercept	2756.34	23.9094	5.2681e-26		1160(0)	0.364538
	Age	5.45805	23.7535	0.819309	0.000955204			Sex	-296.541	-1.81973	0.0759799	0.0735341
	Sex	-195.11	247.444	0.43264	0.0074022
	Age by Sex	-17.6824	32.664	0.590948	0.00648726
Right.PO.parietal.operculum	Intercept	2858.78	198.819	7.32384e-24		1181(3.41)	0.063092	Intercept	2820.42	23.7521	6.17717e-26		1178(0)	0.346744
	Age	-6.85594	28.5607	0.811361	0.00986838			Sex	-303.672	-1.80948	0.07757	0.0726354
	Sex	-227.546	279.147	0.417402	0.00821786
	Age by Sex	-12.8854	39.2702	0.744309	0.00233377
Left.PO.parietal.operculum	Intercept	3498.78	222.596	9.64272e-27		1203(1.62)	0.0892407	Intercept	3217.97	21.1314	5.59989e-24		1202(0.45)	0.159856
	Age	-50.2022	28.5319	0.0854356	0.0385512			Sex	-270.561	-1.25683	0.21578	0.0363556
	Sex	-539.834	313.027	0.0882855	0.0342011
	Age by Sex	48.2406	39.2369	0.225419	0.0331554
Right.PoG.postcentral.gyrus	Intercept	12388	756.313	7.08385e-26		1394(2.76)	0.123648	Intercept	12681.4	37.8412	2.74204e-34		1391(0)	0.49253
	Age	52.4713	120.977	0.666262	0.00305403			Sex	-1509.39	-3.18989	0.00268792	0.194654
	Sex	-524.457	1059.47	0.622095	0.00339779
	Age by Sex	-171.754	166.256	0.306286	0.019843
Left.PoG.postcentral.gyrus	Intercept	14545.8	717.975	5.91138e-32		1391(1.98)	0.0977411	Intercept	14408	39.9672	2.0854e-35		1389(0)	0.263211
	Age	-24.6137	110.667	0.824905	0.0258231			Sex	-1034.16	-2.03078	0.0485766	0.0886198
	Sex	-301.453	1006.71	0.765433	0.00119965
	Age by Sex	-125.506	152.127	0.413307	0.0134911
Right.POrG.posterior.orbital.gyrus	Intercept	2906.11	190.723	6.6358e-25		1172(1.7)	0.169691	Intercept	2970.13	19.5785	4.85741e-33		1170(0)	0.396195
	Age	73.031	28.4947	0.0136053	0.174992			Age	61.5868	3.14345	0.00287318	0.171903
	Sex	-205.149	267.593	0.445632	0.00756281			Sex	-328.205	-2.21369	0.0323809	0.105256
	Age by Sex	-21.6243	39.1752	0.583539	0.00636456
Left.POrG.posterior.orbital.gyrus	Intercept	2182.36	530.221	0.000138832		1156(0)	0.366869	Intercept	3457.49	24.2769	1.48098e-39		1159(2.83)	0.0889557
	Age²	-30.2075	14.4847	0.0425105	0.0546642			Age	30.5088	1.72419	0.0912535	0.0595608
	Sex	1160.41	683.318	0.0956122	0.0539282			Sex	-295.215	-2.03949	0.0477389	0.0902963
	Age	433.198	175.385	0.0171456	0.0741655
	Age² by Sex	29.6125	19.0513	0.127074	0.0507321
	Age by Sex	-430.25	227.446	0.0648556	0.0723178
Right.PP.planum.polare	Intercept	2418.87	133.872	1.6987e-30		1117(2.84)	0.0794323	Intercept	1847.3	7.08741	2.69926e-09		1114(0)	0.329409
	Age	-10.7902	18.1861	0.555928	0.00168121			Age²	-14.5553	-2.06414	0.0449538	0.0899307
	Sex	-467.473	188.118	0.0149595	0.0691247			Age	175.586	2.09192	0.0422116	0.088588
	Age by Sex	28.4763	25.0078	0.260835	0.0279156			Sex	-304.396	-2.50029	0.0164262	0.130293
Left.PP.planum.polare	Intercept	2300.15	139.195	6.41105e-27		1118(0.45)	0.224254	Intercept	2541.26	33.5159	7.1664e-32		1119(1.12)	0.160175
	Age	43.1098	20.904	0.0446278	0.01834			Sex	-100.856	-0.94145	0.351895	0.0208058
	Sex	232.513	195.277	0.237448	0.018138
	Age by Sex	-59.0062	28.7387	0.0455256	0.0807434
Right.PrG.precentral.gyrus	Intercept	13270.5	2937.89	3.09699e-05		1417(2.44)	0.105239	Intercept	10512.6	5.48901	1.07491e-06		1415(0)	0.357254
	Age²	-15.2933	81.9645	0.852697	0.0446021			Age²	-92.901	-1.7126	0.0932027	0.0704197
	Sex	-6280.71	3824.63	0.106306	0.0470986			Age	1245.18	1.93765	0.0583748	0.057273
	Age	303.198	986.413	0.759716	0.0547442			Sex	-1586.79	-2.86866	0.00641244	0.163208
	Age² by Sex	-135.267	108.961	0.220282	0.0301178
	Age by Sex	1622.3	1294.56	0.215843	0.029773
Left.PrG.precentral.gyrus	Intercept	14178.3	741.986	3.51624e-30		1395(2.3)	0.10703	Intercept	14307.4	39.0611	7.67771e-35		1393(0)	0.338471
	Age	23.0829	115.546	0.842465	0.0208059			Sex	-1080.28	-2.08791	0.0428878	0.0937453
	Sex	-1769.77	1040.13	0.0930635	0.0377673
	Age by Sex	118.093	158.824	0.460608	0.0108634
Right.PT.planum.temporale	Intercept	2389.41	148.304	2.479e-26		1131(3.75)	0.0394344	Intercept	2385.32	17.8274	4.85608e-26		1129(1.76)	0.106975
	Age	-16.948	15.7163	0.286856	0.0497586			Age	-16.2169	-1.50257	0.140217	0.0496136
	Sex	-91.137	208.936	0.663928	0.00248835			Sex	-83.2527	-0.49307	0.624535	0.00576488
	Age by Sex	1.38539	21.6153	0.949192	9.50799e-05
Left.PT.planum.temporale	Intercept	2995.45	280.438	4.48522e-17		1240(3.66)	0.0487014	Intercept	2790.28	16.6257	5.31926e-20		1236(0.54)	0.232139
	Age	-36.675	40.0727	0.364875	0.0148158			Sex	-289.65	-1.22115	0.228912	0.034632
	Sex	-442.048	393.775	0.264946	0.0154034
	Age by Sex	27.5912	55.0995	0.618941	0.0054379
Right.SCA.subcallosal.area	Intercept	1347.84	89.4773	1.89041e-25		1049(3.33)	0.0694588	Intercept	1324.63	22.8461	2.4058e-25		1046(0)	0.366431
	Age	-4.14759	12.1823	0.735081	0.0126383			Sex	-158.566	-1.93474	0.0597743	0.0818073
	Sex	-131.72	125.73	0.297839	0.0130364
	Age by Sex	-4.48271	16.752	0.790223	0.00157287
Left.SCA.subcallosal.area	Intercept	1178.38	89.1707	5.01832e-22		1048(0.44)	0.235351	Intercept	1275.35	22.8512	2.6335e-25		1048(0)	0.2935
	Age	17.3334	12.3595	0.167564	0.000187001			Sex	-164.451	-2.08475	0.0432273	0.0940227
	Sex	23.9425	125.267	0.848893	0.000443392
	Age by Sex	-33.0972	16.9951	0.0576532	0.0767763
Right.SFG.superior.frontal.gyrus	Intercept	15582.1	1141.84	1.80511e-21		1456(3.54)	0.0521051	Intercept	15205.6	17.8853	1.02982e-29		1455(1.78)	0.125655
	Age	140.332	187.62	0.457603	0.0422755			Age	207.626	1.60909	0.113148	0.0436485
	Sex	-1016.93	1598.02	0.526581	0.00566395			Sex	-297.443	-0.468909	0.641593	0.00527992
	Age by Sex	126.45	257.744	0.625605	0.00424045
Left.SFG.superior.frontal.gyrus	Intercept	16760.7	1200.81	4.62526e-22		1471(2.08)	0.0853487	Intercept	16268.8	17.8526	6.14571e-30		1469(0.47)	0.190685
	Age	135.677	192.689	0.484446	0.0488988			Age	223.595	1.68806	0.097264	0.0509127
	Sex	-1879.43	1681.97	0.267555	0.0171155			Sex	-934.666	-1.24716	0.219254	0.0357354
	Age by Sex	166.037	264.798	0.533326	0.00735425
Right.SMC.supplementary.motor.cortex	Intercept	5750.93	499.749	7.01473e-18		1314(1.94)	0.110218	Intercept	5807.97	31.1349	1.11945e-30		1312(0)	0.290284
	Age	10.1654	83.0975	0.903054	0.0192595			Sex	-483.526	-1.8375	0.0732772	0.0749936
	Sex	-1079.98	699.013	0.12676	0.0323025
	Age by Sex	102.591	114.124	0.372332	0.0134943
Left.SMC.supplementary.motor.cortex	Intercept	5620.99	434.104	1.38534e-20		1287(2.04)	0.0941365	Intercept	3585.16	3.48939	0.000888655		1285(0)	0.261384
	Age	5.69915	72.881	0.937917	0.0199781			Age²	-52.8807	-1.76662	0.0827476	0.0592755
	Sex	-1013.19	606.837	0.0992425	0.0365129			Age	675.642	1.92149	0.0595376	0.0528461
	Age by Sex	102.588	100.06	0.30912	0.016244			Sex	-425.004	-2.07901	0.0437249	0.0928236
Right.SMG.supramarginal.gyrus	Intercept	10528.4	539.223	2.36722e-32		1350(0.43)	0.173057	Intercept	11358	34.7682	1.09708e-32		1349(0)	0.214734
	Age	148.346	76.3193	0.0580538	0.0362627			Sex	-862.657	-1.86849	0.0686665	0.076609
	Sex	25.6737	757.261	0.973037	1.41499e-05
	Age by Sex	-158.492	104.94	0.137792	0.0471545
Left.SMG.supramarginal.gyrus	Intercept	10980.8	527.295	6.64531e-34		1345(3.13)	0.0828806	Intercept	11373.3	36.8651	1.00863e-33		1342(0)	0.396473
	Age	70.1785	76.3366	0.362635	0.0136111			Sex	-1006.86	-2.3093	0.0259067	0.1125
	Sex	-697.04	740.238	0.349219	0.0109953
	Age by Sex	-55.9257	104.959	0.596665	0.00601783
Right.SOG.superior.occipital.gyrus	Intercept	5499.93	402.086	7.02182e-22		1293(2.37)	0.0820075	Intercept	5065.46	25.4901	3.71241e-27		1290(0.11)	0.253286
	Age	-77.683	62.3152	0.218424	0.0061172			Sex	-390.096	-1.3897	0.171985	0.0442079
	Sex	-1000.88	563.716	0.0799306	0.0408997
	Age by Sex	108.095	85.6585	0.212891	0.0311802
Left.SOG.superior.occipital.gyrus	Intercept	5272.94	387.681	1.71173e-22		1294(3.12)	0.0538752	Intercept	5060.2	22.064	9.56095e-25		1292(1.09)	0.148307
	Age	-38.0419	55.7008	0.498028	0.0383603			Sex	-310.191	-0.957036	0.344032	0.0213668
	Sex	-139.379	544.311	0.798555	0.00081646
	Age by Sex	-28.1145	76.5872	0.71522	0.00289568
Right.SPL.superior.parietal.lobule	Intercept	12783.6	940.182	1.53194e-21		1432(0)	0.348252	Intercept	13483.1	31.1122	1.18434e-30		1433(1.15)	0.196218
	Age	125.211	148.711	0.403746	0.0158555			Sex	-1373.37	-2.24437	0.0301639	0.107589
	Sex	1127.13	1317.45	0.395078	0.010025
	Age by Sex	-435.687	204.39	0.0378762	0.0818119
Left.SPL.superior.parietal.lobule	Intercept	7952.05	2336.43	0.00129593		1409(0)	0.260192	Intercept	11116.5	6.99418	4.25209e-09		1409(0.18)	0.238154
	Age²	-170.672	63.6604	0.0101372	0.148581			Age²	-100.041	-2.29046	0.0267481	0.0889297
	Sex	4008.37	3009.49	0.188865	0.0339091			Age	1094.32	2.10673	0.0406897	0.104689
	Age	2068.56	771.167	0.0100496	0.131631			Sex	-1003.11	-1.54017	0.131014	0.0534137
	Age² by Sex	107.162	83.6628	0.206812	0.0352544
	Age by Sex	-1512.22	999.181	0.137074	0.0479009
Right.STG.superior.temporal.gyrus	Intercept	6518.22	856.025	3.84136e-10		1278(0)	0.826627	Intercept	7749.19	12.2868	1.67016e-18		1284(5.76)	0.0463411
	Age²	-75.9833	22.2806	0.00141198	0.125369			Age²	-32.9331	-2.05306	0.0461797	0.10441
	Sex	1463.15	1105.33	0.190923	0.0300726			Age	429.227	2.24483	0.0299492	0.0892412
	Age	898.319	270.73	0.00183279	0.14612			Sex	-692.533	-1.70151	0.096232	0.0644222
	Age² by Sex	79.6555	29.1202	0.00901496	0.148164
	Age by Sex	-848.506	348.647	0.0191523	0.120533
Left.STG.superior.temporal.gyrus	Intercept	8890.96	511.363	3.73639e-28		1336(3.57)	0.0759699	Intercept	9126.77	33.4807	7.46218e-32		1333(0)	0.452595
	Age	42.17	77.2391	0.587618	0.00879367			Sex	-884.594	-2.29669	0.0267258	0.112242
	Sex	-806.496	717.314	0.264404	0.0163215
	Age by Sex	-14.9847	106.186	0.888366	0.000413966
Right.TMP.temporal.pole	Intercept	7227.67	597.081	6.71905e-19		1351(0)	0.628812	Intercept	8115.06	17.4952	3.75302e-29		1354(2.62)	0.169705
	Age	313.694	96.8077	0.00204451	0.103183			Age	155.055	2.22237	0.0303223	0.0811959
	Sex	438.64	836.049	0.60145	0.00384978			Sex	-1238.11	-3.49769	0.00113029	0.22703
	Age by Sex	-294.889	133.019	0.0308372	0.082988
Left.TMP.temporal.pole	Intercept	7255.89	628.001	6.01926e-18		1359(0)	0.64138	Intercept	8829.96	33.9766	3.02869e-32		1362(3.31)	0.122348
	Age	281.64	102.144	0.00790352	0.0423437			Sex	-1421.86	-3.87721	0.000367393	0.26469
	Sex	515.427	879.245	0.559583	0.0047983
	Age by Sex	-344.417	140.345	0.0173192	0.0986911
Right.TrIFG.triangular.part.of.the.inferior.frontal.gyrus	Intercept	4134.44	277.726	6.48474e-25		1239(0.77)	0.173427	Intercept	4322.13	18.8349	1.89437e-31		1238(0.15)	0.236845
	Age	105.12	39.1376	0.0100493	0.139954			Age	71.5686	2.64609	0.0111137	0.132287
	Sex	25.4542	390.052	0.948128	5.22772e-05			Sex	-335.405	-1.37513	0.176413	0.0432554
	Age by Sex	-63.4115	53.8153	0.244764	0.0294572
Left.TrIFG.triangular.part.of.the.inferior.frontal.gyrus	Intercept	4861.09	326.092	5.86423e-25		1266(2)	0.0866547	Intercept	4856.48	18.173	1.9701e-30		1264(0)	0.235481
	Age	69.7176	45.9292	0.135886	0.0978041			Age	70.5406	2.2374	0.0301383	0.0980038
	Sex	-457.185	457.983	0.321109	0.0120768			Sex	-448.328	-1.57954	0.121722	0.0561253
	Age by Sex	1.55626	63.154	0.980447	1.32077e-05
Right.TTG.transverse.temporal.gyrus	Intercept	2036.21	142.004	2.72419e-24		1128(2)	0.109378	Intercept	2037.21	16.8469	3.27e-27		1126(0)	0.297293
	Age	-22.727	18.3011	0.220807	0.0692408			Age	-22.9071	-1.82347	0.0749461	0.0694531
	Sex	-263.707	199.681	0.190209	0.0203408			Sex	-265.645	-1.90918	0.0631066	0.0800753
	Age by Sex	-0.340584	25.1675	0.989263	4.11474e-06
Left.TTG.transverse.temporal.gyrus	Intercept	1636.63	362.347	3.13813e-05		1144(2.45)	0.114626	Intercept	1769.35	6.92077	1.42836e-09		1143(1.2)	0.214821
	Age²	-20.809	9.22059	0.0291677	0.122337			Age²	-14.71	-2.41428	0.0201479	0.101196
	Sex	78.0173	469.548	0.868588	0.000454761			Age	159.181	2.19071	0.0339906	0.120605
	Age	218.193	112.084	0.0581079	0.10258			Sex	-179.309	-0.900226	0.373143	0.0189675
	Age² by Sex	12.2725	12.0423	0.3139	0.0237985
	Age by Sex	-117.588	144.226	0.419416	0.015313
