# Supplementary material for: Sex and age effects on gray matter volume trajectories in young children with prenatal alcohol exposure
Source: Front Hum Neurosci. 2024 Apr 10;18:1379959. doi: 10.3389/fnhum.2024.1379959 (PMC11039858; doi:10.3389/fnhum.2024.1379959)
Supplement: Supplementary file 6 [file Table_6.XLSX]

## Sheet: ModelsTable_UnexposedSex_Intera
Table S6. Model parameters for the Sex analysis in the unexposed only sample
	Interaction Models							Main Effects Models
Region		Beta	SE	p	ηp2	AIC(delta)	Akaike Weight		Beta	SE	p	ηp2	AIC(delta)	Akaike Weight
ICV	Intercept	1.03891e+06	15027.8	7.09335e-214		10439(0.69)	0.282181	Intercept	1.04509e+06	13668.3	1.38745e-193		10438(0.44)	0.319858
	Age²	-3805.88	361.647	2.44577e-22	0.373628			Age²	66503.7	3020.54	3.63165e-65	0.611771
	Sex	7.25394	18560.4	0.999688	4.22228e-10			Age	-3683.54	268.804	1.10895e-33	0.379378
	Age	68666.1	4039.81	3.00101e-46	0.606954			Sex	-15592.8	11197.7	0.16446	0.00430836
	Age² by Sex	318.563	538.954	0.554904	0.0011365
	Age by Sex	-5272.86	6059.97	0.384917	0.00245433
TotalGray	Intercept	595706	9140.06	1.94073e-216		10007(2.25)	0.188049	Intercept	599043	8190.41	2.57238e-203		10005(0)	0.579879
	Age²	-2406.07	230.48	4.08213e-22	0.364919			Age²	38051	1921.25	2.96367e-57	0.554849
	Sex	-6343.05	11731.7	0.589054	0.000785798			Age	-2326.15	170.987	1.85104e-33	0.370665
	Age	39266.5	2574.14	8.66183e-40	0.549243			Sex	-14575.7	6879.08	0.0346672	0.0101817
	Age² by Sex	197.088	343.583	0.566633	0.00104665
	Age by Sex	-2902.58	3862.84	0.452967	0.00179063
Right.Accumbens.Area	Intercept	379.586	18.0595	5.05733e-68		4410(4.53)	0.0704455	Intercept	392.057	14.8234	1.15486e-93		4408(1.98)	0.251884
	Age²	-2.97057	0.557774	1.85365e-07	0.096088			Age²	37.0938	4.65797	2.66101e-14	0.159814
	Sex	30.4624	26.6013	0.252854	0.00336996			Age	-2.53202	0.414838	2.88656e-09	0.100735
	Age	42.0665	6.21977	6.02308e-11	0.153736			Sex	1.64701	11.4257	0.885503	8.64994e-05
	Age² by Sex	0.988996	0.832986	0.235961	0.00422363
	Age by Sex	-11.284	9.35652	0.228671	0.00434464
Left.Accumbens.Area	Intercept	389.581	18.6504	9.28132e-67		4422(0)	0.551315	Intercept	408.424	15.1098	4.60888e-96		4423(0.93)	0.346227
	Age²	-2.97702	0.591255	7.82519e-07	0.0814863			Age²	39.4508	4.96785	3.04331e-14	0.158136
	Sex	22.828	27.8049	0.412152	0.00175416			Age	-2.50742	0.442548	3.15598e-08	0.0875151
	Age	45.9217	6.58998	1.69881e-11	0.150064			Sex	-22.8003	10.7006	0.0342964	0.0215845
	Age² by Sex	1.14353	0.883076	0.196234	0.0049911
	Age by Sex	-15.4742	9.9165	0.119597	0.00720832
Right.Amygdala	Intercept	601.97	28.1233	2.44466e-69		4801(1.55)	0.297398	Intercept	627.524	22.9136	7.16363e-98		4800(0)	0.644417
	Age²	-5.75676	0.880174	2.36096e-10	0.136877			Age²	76.8104	7.35766	3.25001e-22	0.249639
	Sex	10.8717	41.6888	0.7944	0.000178108			Age	-4.84509	0.655343	1.21396e-12	0.14335
	Age	87.0339	9.8127	4.76509e-17	0.241503			Sex	-47.9804	17.0447	0.00533201	0.0356123
	Age² by Sex	2.04878	1.31456	0.120075	0.0073794
	Age by Sex	-23.1418	14.7639	0.117973	0.00743983
Left.Amygdala	Intercept	615.804	27.0904	2.9783e-75		4766(0)	0.995786	Intercept	661.864	22.3651	1.41265e-107		4778(11.06)	0.00395035
	Age²	-4.62244	0.849187	1.02052e-07	0.0738931			Age²	62.5315	7.22575	2.20737e-16	0.184624
	Sex	64.5403	40.1869	0.109096	0.00667636			Age	-3.50743	0.643616	9.9015e-08	0.0826088
	Age	78.1801	9.46697	3.53555e-15	0.173382			Sex	-47.2237	16.4444	0.00449391	0.0371798
	Age² by Sex	2.7319	1.26829	0.0319626	0.0138506
	Age by Sex	-37.5254	14.244	0.00882255	0.0205143
Right.Caudate	Intercept	3314.84	115.059	4.63426e-102		6072(5.59)	0.041345	Intercept	3317.46	93.7639	4.58896e-132		6068(1.79)	0.277488
	Age²	-10.2806	3.58612	0.00441053	0.0393684			Age²	185.668	29.8883	1.55414e-09	0.103542
	Sex	-30.161	170.229	0.859461	8.1202e-05			Age	-9.87784	2.66203	0.000242168	0.03968
	Age	188.3	39.9831	3.64192e-06	0.102577			Sex	-32.7814	70.6556	0.643117	0.000938897
	Age² by Sex	0.77369	5.35583	0.885227	6.2679e-05
	Age by Sex	-4.73188	60.1544	0.937348	1.85309e-05
Left.Caudate	Intercept	3225.32	121.294	3.5003e-92		6114(4.81)	0.0589086	Intercept	3292.67	98.448	5.11617e-124		6111(1.9)	0.252193
	Age²	-10.3602	3.80928	0.00687524	0.0234235			Age²	173.689	31.7942	9.14854e-08	0.0817658
	Sex	136.566	180.086	0.44871	0.00148915			Age	-8.38878	2.83198	0.00327373	0.0255819
	Age	198.439	42.4654	4.30263e-06	0.0774886			Sex	-23.2632	72.4421	0.748419	0.000469415
	Age² by Sex	4.61569	5.68931	0.417776	0.00196738
	Age by Sex	-57.7355	63.895	0.366857	0.00243195
Right.Hippocampus	Intercept	2903.96	68.2242	1.35266e-159		5621(2.49)	0.182745	Intercept	2948.96	57.6959	5.1739e-185		5618(0)	0.633187
	Age²	-14.3699	1.99837	4.3305e-12	0.1775			Age²	231.339	16.6787	8.77978e-35	0.368289
	Sex	0.614444	97.5696	0.994979	1.01628e-07			Age	-12.7693	1.48496	3.31157e-16	0.183363
	Age	249.545	22.2981	6.96544e-25	0.361216			Sex	-103.458	48.213	0.0326629	0.0146798
	Age² by Sex	3.60552	2.98298	0.227646	0.00442192
	Age by Sex	-41.256	33.5185	0.219259	0.00457262
Left.Hippocampus	Intercept	2778.13	63.0927	4.20101e-165		5551(0)	0.63784	Intercept	2842.26	53.802	2.70809e-189		5553(1.68)	0.275255
	Age²	-10.9537	1.83361	5.99457e-09	0.113381			Age²	188.064	15.381	1.33824e-28	0.312222
	Sex	58.5375	89.7932	0.51484	0.00108813			Age	-9.20562	1.36938	7.91176e-11	0.120877
	Age	211.428	20.4612	6.96891e-22	0.302683			Sex	-95.7764	45.2247	0.0349686	0.0139041
	Age² by Sex	4.1651	2.73683	0.129004	0.00699897
	Age by Sex	-55.0185	30.7539	0.0745348	0.00962087
Right.Pallidum	Intercept	928.522	48.8542	1.66182e-57		5236(0)	0.460623	Intercept	896.408	38.3835	3.94612e-78		5236(0.13)	0.430678
	Age²	-2.77069	1.60995	0.0861612	0.0395403			Age²	80.0108	13.4567	6.73771e-09	0.092888
	Sex	-116.97	73.8605	0.114108	0.00660792			Age	-4.43625	1.1996	0.00025279	0.0382741
	Age	64.4809	17.9203	0.000367389	0.0943102			Sex	-49.135	21.7126	0.0249307	0.0298688
	Age² by Sex	-3.49967	2.40318	0.146233	0.00613642
	Age by Sex	32.8782	26.967	0.223601	0.00429029
Left.Pallidum	Intercept	1029.77	51.0488	2.07082e-62		5270(1.39)	0.292062	Intercept	1003.76	39.9498	9.29327e-86		5269(0)	0.585871
	Age²	-2.32829	1.68687	0.168419	0.0253315			Age²	72.6432	14.0713	4.12539e-07	0.0717548
	Sex	-110.936	77.2379	0.151752	0.00546409			Age	-3.69419	1.2545	0.0034528	0.0246529
	Age	59.9772	18.7735	0.00152902	0.0724166			Sex	-56.2554	22.0422	0.011632	0.0387364
	Age² by Sex	-2.86249	2.5177	0.256355	0.00375624
	Age by Sex	26.7318	28.2497	0.344675	0.00259299
Right.Putamen	Intercept	3978.75	142.886	1.68527e-97		6261(0)	0.742474	Intercept	4156.84	116.574	4.65177e-133		6263(2.27)	0.23909
	Age²	-22.242	4.49219	1.17281e-06	0.0671776			Age²	294.454	37.7783	8.25755e-14	0.15361
	Sex	195.271	212.246	0.358137	0.00219285			Age	-17.3724	3.36507	4.19278e-07	0.0739428
	Age	358.037	50.0774	5.47104e-12	0.144194			Sex	-231.127	85.1958	0.00720697	0.0329185
	Age² by Sex	11.5916	6.70929	0.0849689	0.00886914
	Age by Sex	-149.909	75.3491	0.047457	0.0116914
Left.Putamen	Intercept	3913.51	142.972	3.0823e-96		6271(1.77)	0.178273	Intercept	4031.28	117.361	8.02515e-128		6270(0.21)	0.389217
	Age²	-20.4882	4.42288	5.19454e-06	0.0690846			Age²	300.917	36.9949	8.29529e-15	0.165624
	Sex	157.939	210.764	0.454091	0.00144712			Age	-16.9901	3.2948	4.32638e-07	0.0740578
	Age	344.583	49.3185	1.52546e-11	0.15822			Sex	-121.253	90.0368	0.179359	0.00758132
	Age² by Sex	8.17178	6.60525	0.216899	0.00458587
	Age by Sex	-101.679	74.1924	0.171461	0.00560521
Right.Thalamus.Proper	Intercept	5775.99	137.645	2.47604e-156		6248(0.26)	0.4345	Intercept	5911.16	115.141	1.5433e-188		6248(0)	0.494077
	Age²	-30.7666	4.134	8.62791e-13	0.177681			Age²	491.589	34.6191	4.75324e-36	0.379213
	Sex	86.0377	199.767	0.666932	0.000476218			Age	-26.711	3.08263	2.06935e-16	0.185647
	Age	542.227	46.1157	6.3483e-27	0.370262			Sex	-234.392	93.4722	0.0127329	0.0224024
	Age² by Sex	9.45132	6.17235	0.126671	0.00706717
	Age by Sex	-117.674	69.3456	0.0906531	0.00864161
Left.Thalamus.Proper	Intercept	5873.73	152.626	2.01064e-144		6347(0)	0.963438	Intercept	6143.33	131.726	1.8888e-168		6356(8.86)	0.0114774
	Age²	-31.0464	4.38312	8.60009e-12	0.116154			Age²	453.968	37.1925	1.70677e-28	0.312824
	Sex	561.823	215.574	0.00950738	0.0171498			Age	-22.7705	3.31116	3.12113e-11	0.126474
	Age	556.421	48.9161	1.6042e-25	0.301914			Sex	-75.728	111.341	0.496895	0.00141371
	Age² by Sex	19.1999	6.54141	0.00356998	0.0256585
	Age by Sex	-237.223	73.5106	0.00137695	0.0307738
Right.Ventral.DC	Intercept	3076.35	85.2227	8.95411e-132		5804(2.21)	0.204766	Intercept	3127.1	69.778	5.12699e-168		5802(0)	0.618188
	Age²	-12.9149	2.64419	1.62878e-06	0.0918487			Age²	276.782	22.0642	9.89873e-30	0.32518
	Sex	1.02236	125.813	0.993521	1.7243e-07			Age	-11.6067	1.96509	8.79412e-09	0.0967557
	Age	294.628	29.4834	1.0546e-20	0.317193			Sex	-121.573	53.2761	0.0234231	0.022507
	Age² by Sex	3.15585	3.94898	0.424783	0.00195623
	Age by Sex	-42.3953	44.3552	0.339873	0.00278734
Left.Ventral.DC	Intercept	3330.52	96.2673	1.61855e-124		5902(0)	0.523857	Intercept	3221.94	78.1121	1.18082e-154		5902(0.24)	0.463711
	Age²	-9.99872	3.04071	0.00111676	0.112076			Age²	309.067	25.4918	2.94819e-28	0.306929
	Sex	-428.243	143.293	0.00298422	0.022879			Age	-14.2028	2.27076	1.23043e-09	0.105715
	Age	263.804	33.8936	9.07615e-14	0.314517			Sex	-181.722	56.2554	0.00143852	0.0480187
	Age² by Sex	-9.30397	4.54148	0.0412863	0.0125731
	Age by Sex	101.09	51.0007	0.0482921	0.0117411
Left.Basal.Forebrain	Intercept	653.764	32.7691	8.18777e-62		4840(2.67)	0.207647	Intercept	687.509	25.9516	1.40611e-92		4896(0)	0.567666
	Age²	-3.47654	1.06792	0.00124718	0.024612			Age²	38.8628	8.92366	1.764e-05	0.0529018
	Sex	-5.60106	49.3707	0.909735	3.40995e-05			Age	-2.49817	0.795273	0.0018306	0.0283503
	Age	51.0902	11.8932	2.27628e-05	0.0473442			Sex	-85.6163	16.0234	2.81435e-07	0.140221
	Age² by Sex	2.29287	1.59462	0.151393	0.0060762
	Age by Sex	-28.5729	17.8989	0.11134	0.00744976
Right.Basal.Forebrain	Intercept	671.38	30.5557	9.89524e-71		4897(0.65)	0.410469	Intercept	664.83	24.2295	5.90868e-97		4837(0)	0.78821
	Age²	-2.73107	0.991756	0.00621069	0.0400007			Age²	38.1618	8.27932	5.72538e-06	0.0588296
	Sex	-88.3932	45.9723	0.0552606	0.00966289			Age	-2.73005	0.737793	0.000251251	0.0388649
	Age	36.7906	11.0466	0.000962301	0.0602605			Sex	-70.7228	15.3218	7.41017e-06	0.105558
	Age² by Sex	-0.0993171	1.481	0.946573	1.32986e-05
	Age by Sex	4.06518	16.6249	0.806974	0.000176122
Right.ACgG.anterior.cingulate.gyrus	Intercept	4522.87	163.207	5.1804e-98		6399(2.83)	0.182608	Intercept	4529.83	143.508	2.78124e-106		6396(0)	0.753277
	Age²	-27.8242	4.35142	5.7168e-10	0.193576			Age²	466.631	36.2829	8.97376e-31	0.341808
	Sex	-320.357	218.792	0.143965	0.00561879			Age	-28.4349	3.22946	8.5935e-17	0.196022
	Age	465.552	48.5865	2.72984e-19	0.338158			Sex	-346.404	122.78	0.00501846	0.0193412
	Age² by Sex	-1.01145	6.48962	0.876246	7.64792e-05
	Age by Sex	-0.841585	72.95	0.990803	4.18038e-07
Left.ACgG.anterior.cingulate.gyrus	Intercept	4389.84	175.338	6.69688e-86		6461(0)	0.712231	Intercept	4532.29	155.624	3.76275e-96		6464(2.9)	0.166807
	Age²	-42.8118	4.62774	3.38282e-18	0.284471			Age²	599.537	38.8556	2.11021e-40	0.430352
	Sex	115.518	233.259	0.620724	0.000650186			Age	-39.4112	3.45838	2.03696e-25	0.292176
	Age	650.192	51.6746	9.5251e-30	0.422493			Sex	-234.158	132.894	0.0788156	0.0075251
	Age² by Sex	8.37948	6.90113	0.225574	0.00465617
	Age by Sex	-121.182	77.5783	0.119275	0.00766407
Right.AIns.anterior.insula	Intercept	3772.07	106.657	5.45735e-131		6020(3.02)	0.171966	Intercept	3756.8	92.9319	4.79719e-140		6017(0)	0.779129
	Age²	-13.683	2.91138	3.87173e-06	0.126924			Age²	262.24	24.2863	2.22028e-23	0.267219
	Sex	-263.767	145.484	0.0706116	0.00853526			Age	-14.7511	2.16179	4.47239e-11	0.127313
	Age	253.48	32.5031	8.78094e-14	0.265792			Sex	-234.281	79.687	0.00348119	0.0220964
	Age² by Sex	-2.18519	4.34287	0.615195	0.000794228
	Age by Sex	17.8246	48.8144	0.71524	0.00041738
Left.AIns.anterior.insula	Intercept	3700.6	117.046	2.29888e-116		6108(2.12)	0.254083	Intercept	3753.4	99.7765	1.07236e-136		6106(0)	0.734449
	Age²	-20.7081	3.37561	2.46697e-09	0.152198			Age²	321.235	28.1796	1.47917e-25	0.285274
	Sex	-155.188	165.771	0.349774	0.00225397			Age	-19.5357	2.50877	9.28434e-14	0.157268
	Age	339.239	37.6708	1.79205e-17	0.278542			Sex	-285.303	84.3264	0.000803776	0.0340416
	Age² by Sex	2.94113	5.038	0.559768	0.00104801
	Age by Sex	-43.5284	56.6145	0.442536	0.00181158
Right.AOrG.anterior.orbital.gyrus	Intercept	2032.99	81.2457	3.47031e-87		5779(2.05)	0.159829	Intercept	2039.41	68.9562	2.26238e-105		5777(0)	0.445099
	Age²	-12.3468	2.36205	3.07835e-07	0.116414			Age²	178.634	19.752	1.38235e-17	0.200459
	Sex	-81.9576	115.655	0.478974	0.00129296			Age	-11.5071	1.75854	2.33289e-10	0.116232
	Age	184.1	26.3579	1.59661e-11	0.200622			Sex	-89.6975	57.9067	0.122391	0.00760548
	Age² by Sex	1.63056	3.52557	0.644035	0.000658206
	Age by Sex	-9.99605	39.617	0.800955	0.000195465
Left.AOrG.anterior.orbital.gyrus	Intercept	1685.22	67.2483	2.13453e-87		5609(2.18)	0.188097	Intercept	1745.37	57.6703	3.27162e-107		5608(1.59)	0.252962
	Age²	-12.5428	1.9199	2.4404e-10	0.127445			Age²	154.712	16.0667	1.68975e-19	0.219778
	Sex	104.732	94.6196	0.26903	0.00313308			Age	-10.1699	1.43034	7.274e-12	0.133349
	Age	180.243	21.4274	1.21988e-15	0.212608			Sex	-31.8293	48.9819	0.516249	0.00124053
	Age² by Sex	5.24608	2.86512	0.0680045	0.01011
	Age by Sex	-56.9361	32.1983	0.0779383	0.00941197
Right.AnG.angular.gyrus	Intercept	12000	254.318	2.04081e-168		6786(1.81)	0.17057	Intercept	12073.7	227.113	2.19953e-166		6784(0)	0.421448
	Age²	-62.9149	6.47813	9.70589e-20	0.33378			Age²	976.141	54.0857	7.70942e-51	0.502178
	Sex	-96.3678	329.084	0.769808	0.000226633			Age	-61.8281	4.81362	8.88372e-31	0.338475
	Age	999.512	72.3486	1.75531e-34	0.497194			Sex	-285.317	191.709	0.137404	0.00509098
	Age² by Sex	3.10593	9.65786	0.747967	0.000320755
	Age by Sex	-58.8145	108.578	0.588414	0.000907495
Left.AnG.angular.gyrus	Intercept	10499.2	238.04	1.11062e-160		6733(1.43)	0.23848	Intercept	10518.7	211.451	6.40891e-162		6733(1.16)	0.273637
	Age²	-49.0225	6.20445	4.29299e-14	0.267053			Age²	789.841	51.8903	7.31547e-40	0.416504
	Sex	-99.3121	313.638	0.751686	0.000262825			Age	-50.5151	4.61842	6.55763e-24	0.269613
	Age	787.832	69.2848	1.80475e-25	0.413181			Sex	-169.614	179.944	0.346429	0.00210384
	Age² by Sex	-2.43642	9.25146	0.792444	0.000214151
	Age by Sex	-3.78935	104.003	0.970958	4.09072e-06
Right.Calc.calcarine.cortex	Intercept	3276.86	115.246	8.93457e-80		5921(1.43)	0.240599	Intercept	3347.4	109.699	1.00333e-78		5920(1.23)	0.266066
	Age²	-8.99805	2.08083	2.03718e-05	0.0443877			Age²	77.2303	17.4052	1.24958e-05	0.0571352
	Sex	226.108	109.822	0.040245	0.0119287			Age	-6.32627	1.54857	5.55276e-05	0.0488847
	Age	107.529	23.2578	5.44934e-06	0.0519505			Sex	63.1973	71.6417	0.378223	0.00189349
	Age² by Sex	5.96979	3.09752	0.054817	0.0113146
	Age by Sex	-68.0761	34.8407	0.0515682	0.0116144
Left.Calc.calcarine.cortex	Intercept	3986.14	120.688	5.20676e-105		6049(0)	0.510585	(Intercept)30	4173.68	100.698	5.76312e-93		6053(4.02)	0.0682741
	Age²	-6.98078	2.59135	0.00742699	0.00139274			Age30	7.03954	3.40242	0.0393389	0.0130148
	Sex	347.466	134.953	0.0104262	0.0178711			Sex.F1_M0.129	37.6718	85.0399	0.65799	0.000443151
	Age	86.4089	28.9558	0.0030571	0.00284365
	Age² by Sex	11.3614	3.8596	0.00347667	0.0259331
	Age by Sex	-130.979	43.4052	0.00274868	0.0271775
Right.CO.central.operculum	Intercept	4247.56	120.98	5.80842e-131		6138(0)	0.528738	Intercept	4217.35	103.705	3.72108e-147		6138(0.51)	0.408808
	Age²	-10.0435	3.46515	0.00400557	0.0677663			Age²	189.307	29.0462	2.74029e-10	0.115987
	Sex	-277.787	170.583	0.104242	0.00681333			Age	-12.5052	2.58587	2.05358e-06	0.0674959
	Age	170.19	38.6722	1.46313e-05	0.115802			Sex	-223.25	87.9236	0.0115712	0.0191482
	Age² by Sex	-4.95863	5.17128	0.338338	0.00284142
	Age by Sex	37.9355	58.1142	0.514365	0.00131535
Left.CO.central.operculum	Intercept	4664.08	130.328	1.05399e-133		6204(0.05)	0.464728	Intercept	4598.61	111.868	2.10098e-148		6204(0)	0.475476
	Age²	-4.28546	3.71603	0.249656	0.0252166			Age²	137.718	31.1336	1.32509e-05	0.0565303
	Sex	-476.325	183.219	0.00968514	0.0171215			Age	-7.85244	2.77166	0.00489674	0.0240342
	Age	105.011	41.4737	0.0118069	0.0580339			Sex	-338.489	95.0459	0.000421874	0.0361264
	Age² by Sex	-7.51402	5.54544	0.176361	0.00561389
	Age by Sex	69.3149	62.3203	0.266856	0.00377972
Right.Cun.cuneus	Intercept	5638.56	117.976	9.63093e-162		6072(0)	0.594096	Intercept	5746.35	107.519	1.74271e-156		6072(0.86)	0.385682
	Age²	-15.3461	2.80504	8.91366e-08	0.0800036			Age²	118.055	23.5018	8.38778e-07	0.0718609
	Sex	2.05095	144.231	0.988662	5.4118e-07			Age	-11.6209	2.09145	5.73531e-08	0.0866292
	Age	162.184	31.3351	3.96204e-07	0.0651106			Sex	-250.186	87.6143	0.00449537	0.0178266
	Age² by Sex	8.45803	4.17997	0.0438424	0.0124258
	Age by Sex	-100.459	47.0006	0.0333088	0.0138199
Left.Cun.cuneus	Intercept	5534.28	120.393	8.26646e-158		6095(0)	0.853741	Intercept	5679.29	109.537	1.34778e-154		6099(3.85)	0.124515
	Age²	-14.5176	2.90366	9.41004e-07	0.048121			Age²	96.0234	24.4458	0.000104755	0.0455787
	Sex	119.813	148.969	0.421746	0.00173001			Age	-9.40841	2.1755	2.03828e-05	0.0547865
	Age	155.533	32.4353	2.47647e-06	0.0388764			Sex	-217.888	90.1525	0.0160531	0.0128881
	Age² by Sex	11.5536	4.32731	0.00797083	0.021601
	Age by Sex	-135.1	48.6559	0.00581249	0.0232777
Right.Ent.entorhinal.area	Intercept	1303.93	48.0787	1.04812e-96		5307(3.05)	0.134351	Intercept	1300.27	41.0865	6.35057e-113		5304(0)	0.618272
	Age²	-6.96905	1.37622	6.85735e-07	0.135283			Age²	129.678	11.4756	3.13303e-25	0.280174
	Sex	-75.3573	67.7638	0.2668	0.00316797			Age	-7.35015	1.02161	4.29499e-12	0.136497
	Age	126.987	15.3592	3.3737e-15	0.277626			Sex	-69.6996	34.8676	0.0464139	0.0117248
	Age² by Sex	-0.752573	2.05382	0.714285	0.000410427
	Age by Sex	5.13227	23.0807	0.82417	0.000150793
Left.Ent.entorhinal.area	Intercept	1310.88	54.4109	1.29525e-82		5414(3.32)	0.155399	Intercept	1318.18	45.4674	3.32043e-104		5411(0)	0.819033
	Age²	-7.02953	1.62801	2.08356e-05	0.0905634			Age²	126.709	13.5698	1.47942e-18	0.208369
	Sex	-93.9784	78.7991	0.233738	0.00363369			Age	-7.02308	1.20828	1.45008e-08	0.0927338
	Age	128.403	18.1615	9.14925e-12	0.204487			Sex	-113.625	37.1521	0.00243888	0.0320657
	Age² by Sex	0.120887	2.43064	0.960364	7.49253e-06
	Age by Sex	-4.81183	27.3086	0.860243	9.37799e-05
Right.FO.frontal.operculum	Intercept	2022.26	75.0134	5.6151e-96		5707(3.55)	0.129969	Intercept	2045.76	63.9318	1.14241e-114		5704(0)	0.767023
	Age²	-9.52903	2.1571	1.35689e-05	0.0781754			Age²	147.896	17.9782	4.57658e-15	0.170978
	Sex	-83.0336	106.042	0.434089	0.00157263			Age	-8.57412	1.60054	1.59751e-07	0.0805674
	Age	158.011	24.0732	2.03188e-10	0.167162			Sex	-136.084	54.1238	0.0124001	0.0187364
	Age² by Sex	2.10107	3.21932	0.514444	0.0013004
	Age by Sex	-22.4613	36.1776	0.535122	0.00117393
Left.FO.frontal.operculum	Intercept	1987.27	93.8982	7.03127e-69		5898(1.2)	0.262517	Intercept	2076.46	77.6359	6.73461e-95		5897(0)	0.477891
	Age²	-18.265	2.87274	6.74211e-10	0.124981			Age²	226.562	24.0301	7.3533e-19	0.210845
	Sex	96.015	137.646	0.485876	0.00124992			Age	-15.1706	2.13997	8.16008e-12	0.131502
	Age	261.984	32.0385	6.11197e-15	0.202721			Sex	-110.757	61.0805	0.0709738	0.0128672
	Age² by Sex	6.99679	4.28989	0.10384	0.00795593
	Age by Sex	-80.5585	48.19	0.0955263	0.00833098
Right.FRP.frontal.pole	Intercept	3529.64	131.82	5.77641e-94		6206(3.48)	0.087642	Intercept	3486.85	115.899	1.64938e-101		6202(0)	0.498266
	Age²	-21.0303	3.50388	5.133e-09	0.186029			Age²	357.274	29.211	1.30913e-28	0.312571
	Sex	-254.285	176.31	0.150039	0.00536433			Age	-22.4135	2.59999	2.86485e-16	0.184493
	Age	340.353	39.1238	1.58831e-16	0.313483			Sex	-153.31	99.1171	0.122694	0.0058031
	Age² by Sex	-3.17934	5.22548	0.543323	0.00112742
	Age by Sex	38.8864	58.7404	0.508432	0.00133146
Left.FRP.frontal.pole	Intercept	3177.6	126.729	4.32196e-86		6168(2.71)	0.143744	Intercept	3159.68	111.88	1.59406e-93		6165(0)	0.558059
	Age²	-21.0041	3.33141	9.33937e-10	0.182161			Age²	330.042	27.8119	3.03343e-27	0.301525
	Sex	-224.871	168.076	0.18172	0.00465277			Age	-20.9955	2.4754	7.87694e-16	0.180906
	Age	325.545	37.2001	1.12878e-16	0.302546			Sex	-175.569	95.464	0.0666111	0.00806736
	Age² by Sex	-0.259099	4.96781	0.958437	8.36885e-06
	Age by Sex	12.6919	55.8457	0.820358	0.000158526
Right.FuG.fusiform.gyrus	Intercept	6504.11	157.508	1.30077e-141		6337(5.71)	0.0401998	Intercept	6472.95	142.455	7.87023e-136		6333(1.98)	0.260079
	Age²	-36.9146	3.79491	1.0038e-19	0.370255			Age²	589.023	31.616	1.06e-52	0.524982
	Sex	-52.3537	194.725	0.788189	0.000197449			Age	-38.2161	2.81358	2.28995e-33	0.370367
	Age	575.149	42.3911	2.35756e-33	0.524059			Sex	18.1161	116.942	0.876959	5.3589e-05
	Age² by Sex	-2.85761	5.6555	0.613718	0.000815569
	Age by Sex	30.7149	63.59	0.629423	0.000743797
Left.FuG.fusiform.gyrus	Intercept	6742.78	153.544	2.2232e-152		6321(0)	0.460144	Intercept	6782.98	139.125	3.33346e-146		6323(2.31)	0.1452
	Age²	-36.1452	3.77679	3.39056e-19	0.345416			Age²	580.924	31.6669	1.84894e-51	0.519679
	Sex	110.788	193.126	0.566552	0.000896931			Age	-36.3425	2.81819	9.14215e-31	0.348712
	Age	590.314	42.1857	6.65261e-35	0.516354			Sex	-1.75401	115.501	0.987891	5.19709e-07
	Age² by Sex	0.250797	5.62924	0.964493	6.39427e-06
	Age by Sex	-27.4741	63.292	0.664528	0.000605318
Right.GRe.gyrus.rectus	Intercept	1749.34	71.2864	6.74449e-85		5660(2.52)	0.169595	Intercept	1739.23	61.723	4.19582e-97		5660(1.89)	0.232388
	Age²	-6.16623	1.99037	0.00211702	0.0674528			Age²	141.145	16.651	8.12915e-16	0.180567
	Sex	-33.5872	98.8051	0.73409	0.000298381			Age	-7.21247	1.48224	1.77844e-06	0.0678094
	Age	133.733	22.2175	4.68386e-09	0.179303			Sex	-17.8449	52.8112	0.735634	0.000314193
	Age² by Sex	-2.06721	2.96963	0.486854	0.0014885
	Age by Sex	14.1569	33.3761	0.671727	0.000551784
Left.GRe.gyrus.rectus	Intercept	1712.92	66.7074	3.3426e-90		5602(5.5)	0.0446223	Intercept	1724.67	57.0666	6.69427e-107		5598(2)	0.256998
	Age²	-7.66117	1.90186	6.98289e-05	0.0689842			Age²	133.845	15.8585	1.02899e-15	0.178213
	Sex	23.467	93.7741	0.802526	0.000160868			Age	-7.02291	1.41179	1.05782e-06	0.0701797
	Age	139.666	21.2262	1.84496e-10	0.175929			Sex	-1.25728	48.5073	0.979337	1.96775e-06
	Age² by Sex	1.34482	2.83815	0.635931	0.000685478
	Age by Sex	-12.345	31.8955	0.698974	0.000456298
Right.IOG.inferior.occipital.gyrus	Intercept	6812.12	170.586	6.38836e-130		6379(5)	0.0522004	Intercept	6847.66	156.968	3.78966e-124		6376(1.42)	0.312181
	Age²	-35.3626	3.8193	2.96865e-18	0.309397			Age²	445.324	31.7962	3.98691e-35	0.378825
	Sex	-10.7928	197.982	0.956556	8.14868e-06			Age	-34.295	2.82937	4.21039e-28	0.313781
	Age	459.331	42.6728	2.67223e-23	0.373759			Sex	-96.0587	122.576	0.433651	0.00137004
	Age² by Sex	2.49621	5.6896	0.66115	0.000599212
	Age by Sex	-32.491	63.9817	0.61193	0.000801286
Left.IOG.inferior.occipital.gyrus	Intercept	7404.19	187.004	1.31089e-124		6448(0.93)	0.271894	Intercept	7417.69	173.426	1.19223e-117		6447(0)	0.433414
	Age²	-28.2982	4.05959	1.82284e-11	0.223684			Age²	374.437	33.9185	3.38455e-24	0.277416
	Sex	-185.836	211.174	0.379441	0.00215474			Age	-29.0527	3.01815	2.07679e-19	0.226131
	Age	374.718	45.3608	3.89821e-15	0.274056			Sex	-231.861	132.439	0.0806881	0.00686276
	Age² by Sex	-1.17527	6.0467	0.846014	0.000119209
	Age by Sex	-5.29642	68.0005	0.937966	1.91145e-05
Right.ITG.inferior.temporal.gyrus	Intercept	9756.35	219.215	3.20885e-158		6651(5.84)	0.0373141	Intercept	9764.64	195.646	8.50073e-155		6647(1.86)	0.272188
	Age²	-49.5089	5.55288	4.03294e-17	0.310131			Age²	827.422	46.2402	7.64396e-50	0.505143
	Sex	-48.8514	282.398	0.862755	8.06382e-05			Age	-49.0718	4.11533	2.79935e-27	0.312234
	Age	831.464	62.0168	9.45263e-33	0.502388			Sex	-66.4631	164.745	0.686831	0.000374997
	Age² by Sex	0.92556	8.27813	0.911048	4.00151e-05
	Age by Sex	-8.62109	93.0682	0.926255	2.74038e-05
Left.ITG.inferior.temporal.gyrus	Intercept	9516.34	218.981	2.3923e-161		6667(3.75)	0.079506	Intercept	9538.04	191.272	6.43166e-168		6663(0.51)	0.402085
	Age²	-52.8322	5.94325	4.59311e-17	0.308834			Age²	866.173	49.5239	1.77039e-48	0.489945
	Sex	-153.188	297.455	0.606854	0.000696009			Age	-52.9713	4.40819	1.12194e-27	0.312352
	Age	870.933	66.3537	8.47365e-32	0.485728			Sex	-214.124	163.979	0.192394	0.00437223
	Age² by Sex	0.0753174	8.86501	0.993227	2.27331e-07
	Age by Sex	-14.278	99.6459	0.886154	6.44941e-05
Right.LiG.lingual.gyrus	Intercept	9600.76	210.577	1.12716e-147		6572(3.1)	0.100382	Intercept	9513.34	193.239	1.08663e-138		6569(0.22)	0.425561
	Age²	-22.9643	4.75414	2.1061e-06	0.148945			Age²	341.24	39.6663	3.43467e-16	0.18637
	Sex	-410.862	246.192	0.0959979	0.0075466			Age	-26.1946	3.52973	1.038e-12	0.145767
	Age	304.083	53.1165	2.3573e-08	0.189639			Sex	-208.169	152.118	0.171848	0.00415632
	Age² by Sex	-7.24356	7.0825	0.307198	0.00323687
	Age by Sex	83.7297	79.6444	0.29391	0.00341382
Left.LiG.lingual.gyrus	Intercept	9225.57	172.774	7.79071e-173		6404(3.99)	0.0939976	Intercept	9225.77	157.77	7.46009e-162		6400(0)	0.689898
	Age²	-22.548	3.99905	3.72669e-08	0.151075			Age²	291.783	33.2868	1.05698e-16	0.191398
	Sex	-265.819	206.421	0.198638	0.00446303			Age	-22.6218	2.96212	2.51835e-13	0.152451
	Age	291.522	44.6771	2.59206e-10	0.189481			Sex	-267.24	126.18	0.0347296	0.00987153
	Age² by Sex	-0.131893	5.95837	0.982353	1.51315e-06
	Age by Sex	0.284226	67.0005	0.996618	5.54767e-08
Right.LOrG.lateral.orbital.gyrus	Intercept	2150.1	80.0789	2.62455e-95		5765(0.41)	0.313995	Intercept	2128.74	69.3827	2.41195e-107		5764(0)	0.386027
	Age²	-9.26612	2.23072	4.16628e-05	0.0888799			Age²	153.742	18.6824	4.42339e-15	0.170343
	Sex	-152.347	110.815	0.169986	0.00483235			Age	-9.26274	1.66307	5.30843e-08	0.0861029
	Age	148.641	24.9008	6.11835e-09	0.174092			Sex	-94.2274	59.3804	0.113408	0.00680343
	Age² by Sex	-0.314804	3.32816	0.9247	2.72155e-05
	Age by Sex	14.4781	37.4061	0.698968	0.00045441
Left.LOrG.lateral.orbital.gyrus	Intercept	2120.78	89.3847	2.63956e-80		5855(2.99)	0.107691	Intercept	2141.78	78.7192	5.12469e-90		5852(0)	0.480707
	Age²	-14.299	2.36802	4.21569e-09	0.144512			Age²	202.523	19.7524	1.42542e-21	0.243306
	Sex	-59.6092	119.252	0.617459	0.000649933			Age	-13.1649	1.75809	6.57221e-13	0.146592
	Age	212.889	26.4415	1.51045e-14	0.240516			Sex	-103.854	67.2764	0.123434	0.00575904
	Age² by Sex	2.3925	3.53143	0.498578	0.00140594
	Age by Sex	-22.0102	39.6977	0.579654	0.000939949
Right.MCgG.middle.cingulate.gyrus	Intercept	4227.91	128.409	9.02107e-122		6190(3.31)	0.158912	Intercept	4274.48	110.575	1.02501e-137		6187(0)	0.831243
	Age²	-29.9446	3.60814	2.86701e-15	0.249005			Age²	408.661	30.0882	1.50216e-33	0.363528
	Sex	-226.209	178.758	0.206475	0.00413551			Age	-28.0013	2.67845	3.20068e-22	0.253187
	Age	428.951	40.274	6.35264e-23	0.358649			Sex	-330.844	94.4756	0.000521099	0.0334886
	Age² by Sex	4.2587	5.38367	0.429503	0.00193935
	Age by Sex	-44.8835	60.5063	0.458749	0.00170141
Left.MCgG.middle.cingulate.gyrus	Intercept	4296.86	148.72	1.6396e-104		6323(0)	0.996097	Intercept	4531.78	129.561	3.29921e-125		6334(11.08)	0.00390257
	Age²	-36.2701	4.20084	2.64957e-16	0.205981			Age²	440.228	35.7457	7.30082e-29	0.318267
	Sex	-19.1854	207.771	0.926476	2.20002e-05			Age	-30.0111	3.18218	8.07926e-19	0.21525
	Age	525.066	46.888	7.19747e-25	0.308745			Sex	-585.787	110.354	1.98844e-07	0.0756792
	Age² by Sex	14.9887	6.26836	0.0173638	0.017292
	Age by Sex	-200.332	70.4475	0.00474086	0.0242223
Right.MFC.medial.frontal.cortex	Intercept	1883.52	70.8959	3.23394e-94		5657(3.46)	0.150203	Intercept	1910.43	60.3924	3.72333e-113		5653(0)	0.845936
	Age²	-12.9469	2.04148	7.57817e-10	0.158993			Age²	190.629	17.0152	7.50832e-25	0.278771
	Sex	-130.939	100.31	0.192551	0.00437968			Age	-12.047	1.51481	3.06971e-14	0.163288
	Age	201.285	22.7826	6.24565e-17	0.273073			Sex	-193.924	51.09	0.000175493	0.0423139
	Age² by Sex	2.05245	3.04681	0.501022	0.00139921
	Age by Sex	-24.374	34.2388	0.477049	0.00155818
Left.MFC.medial.frontal.cortex	Intercept	1824.65	71.3132	8.61654e-90		5662(5.28)	0.0473084	Intercept	1846.46	60.9397	2.69937e-107		5658(1.67)	0.288764
	Age²	-9.78422	2.03859	2.42137e-06	0.096619			Age²	151.333	16.9884	3.69662e-17	0.195398
	Sex	20.6928	100.424	0.836856	0.000109298			Age	-9.08513	1.51239	5.04148e-09	0.099625
	Age	159.83	22.7517	1.23587e-11	0.190815			Sex	-30.6816	51.7482	0.553644	0.00104157
	Age² by Sex	1.60808	3.04227	0.597457	0.000856707
	Age by Sex	-19.552	34.189	0.567796	0.00100008
Right.MFG.middle.frontal.gyrus	Intercept	22234.7	530.934	4.0433e-157		7468(2.35)	0.234847	Intercept	22580.4	457.793	7.34099e-173		7466(0)	0.759942
	Age²	-134.088	14.9187	2.12855e-17	0.266871			Age²	1974.55	124.484	2.64652e-42	0.437858
	Sex	-637.524	739.114	0.38892	0.00192467			Age	-122.16	11.0815	3.40741e-24	0.273741
	Age	2113.65	166.522	2.8771e-30	0.430538			Sex	-1442.71	391.188	0.000261435	0.0369494
	Age² by Sex	27.0454	22.2601	0.225265	0.00455847
	Age by Sex	-316.65	250.177	0.206531	0.00493244
Left.MFG.middle.frontal.gyrus	Intercept	22165.6	451.449	1.11347e-176		7308(1.8)	0.288369	Intercept	22243.2	400.859	9.76532e-176		7306(0)	0.708437
	Age²	-112.281	11.7151	2.53385e-19	0.337421			Age²	1838.72	97.8243	8.59252e-54	0.522041
	Sex	-1057.32	592.786	0.075279	0.00829538			Age	-112.584	8.70664	4.15644e-31	0.34111
	Age	1856.54	130.825	6.31309e-36	0.518016			Sex	-1272.67	340.682	0.000212853	0.031896
	Age² by Sex	0.622452	17.4678	0.971596	3.93397e-06
	Age by Sex	-52.072	196.372	0.791047	0.000217314
Right.MOG.middle.occipital.gyrus	Intercept	6107.99	151.301	9.81595e-150		6333(1.97)	0.227487	Intercept	6087.26	132.602	5.28959e-156		6331(0)	0.609354
	Age²	-28.3562	4.07623	1.93909e-11	0.23449			Age²	412.917	34.049	3.82681e-28	0.313061
	Sex	-292.622	204.411	0.153093	0.00532379			Age	-30.1744	3.03071	1.55123e-20	0.235293
	Age	399.286	45.5111	9.95453e-17	0.31144			Sex	-256.63	113.627	0.0244558	0.0127146
	Age² by Sex	-3.64347	6.07974	0.549407	0.00111494
	Age by Sex	26.7657	68.3402	0.695573	0.000475364
Left.MOG.middle.occipital.gyrus	Intercept	6202.31	149.519	3.49061e-149		6307(0)	0.535517	Intercept	6262.35	134.084	9.45584e-150		6309(1.39)	0.26737
	Age²	-26.561	3.79616	1.49016e-11	0.199869			Age²	363.676	31.8181	1.1631e-25	0.286563
	Sex	-30.3563	192.969	0.875083	6.52046e-05			Age	-25.8785	2.83179	7.02236e-18	0.204538
	Age	381.796	42.3967	1.79961e-17	0.280803			Sex	-186.712	113.054	0.0993543	0.00623909
	Age² by Sex	2.16087	5.65934	0.702842	0.000448863
	Age by Sex	-46.6264	63.6257	0.464193	0.001648
Right.MOrG.medial.orbital.gyrus	Intercept	3092.51	101.582	3.55363e-111		5979(4.14)	0.0780787	Intercept	3149.65	87.6665	1.60102e-127		5977(1.43)	0.302872
	Age²	-15.7964	2.84595	5.91461e-08	0.112813			Age²	237.545	23.7349	1.00053e-20	0.235926
	Sex	75.2434	141.127	0.59423	0.000734999			Age	-13.8898	2.11286	1.962e-10	0.117751
	Age	260.25	31.7671	5.8446e-15	0.229036			Sex	-58.6493	74.968	0.434539	0.00170132
	Age² by Sex	4.35214	4.24629	0.306163	0.00323529
	Age by Sex	-51.9461	47.724	0.277195	0.00363813
Left.MOrG.medial.orbital.gyrus	Intercept	3115.47	101.509	2.13315e-111		5974(3.44)	0.0868457	Intercept	3157.05	88.7743	6.03157e-123		5971(0.25)	0.428235
	Age²	-15.1557	2.74365	6.75386e-08	0.115055			Age²	229.105	22.8744	8.973e-21	0.234535
	Sex	-7.7472	137.47	0.955088	8.22727e-06			Age	-13.5043	2.03607	1.36744e-10	0.118617
	Age	246.916	30.6324	1.41228e-14	0.229519			Sex	-102.257	76.0886	0.179743	0.00453591
	Age² by Sex	3.65096	4.09231	0.372968	0.00243216
	Age by Sex	-39.7095	45.9997	0.388629	0.00227222
Right.MPoG.postcentral.gyrus.medial.segment	Intercept	1283.62	88.7711	1.32795e-38		5820(5.12)	0.0256299	Intercept	1330.54	71.2538	6.93418e-58		5817(2)	0.122241
	Age²	2.33236	2.83169	0.410718	0.0122356			Age²	-41.9743	23.6181	0.076439	0.0093195
	Sex	105.724	132.685	0.426061	0.00165946			Age	4.10845	2.10408	0.0516987	0.0112633
	Age	-22.7054	31.5567	0.472327	0.0102508			Sex	-1.11804	49.4651	0.98199	2.56302e-06
	Age² by Sex	3.94586	4.22926	0.351497	0.0025962
	Age by Sex	-43.1937	47.4887	0.363709	0.00245956
Left.MPoG.postcentral.gyrus.medial.segment	Intercept	1138.67	44.6503	1.08237e-74		5804(3.74)	0.0435908	Intercept	1157.99	38.0868	2.84952e-67		5802(1.77)	0.116681
	Age	3.95025	4.88434	0.419224	0.00587005			Sex	24.5097	49.924	0.623984	0.00115149
	Sex	9.55499	61.0476	0.87571	6.51832e-05
	Age by Sex	2.18574	7.12076	0.759068	0.00027836
Right.MPrG.precentral.gyrus.medial.segment	Intercept	2811.39	62.0625	4.05831e-122		6021(1.9)	0.188863	Intercept	2817.12	59.41	6.19587e-114		6020(0)	0.487892
	Age	34.1631	5.85679	1.29258e-08	0.150498			Age	32.8854	4.27524	1.67397e-13	0.151657
	Sex	-158.917	81.3617	0.0515226	0.00987761			Sex	-171.883	70.4661	0.0153979	0.0226912
	Age by Sex	-2.72582	8.5405	0.749803	0.000306495
Left.MPrG.precentral.gyrus.medial.segment	Intercept	2902.51	60.8979	2.13401e-134		6074(0.54)	0.227732	Intercept	2927.78	57.2672	1.06959e-123		6074(0)	0.298165
	Age	40.735	6.55147	1.49418e-09	0.13656			Age	35.3082	4.79409	1.37808e-12	0.138871
	Sex	-64.5615	82.9078	0.436639	0.00161308			Sex	-121.397	68.4742	0.0776742	0.0145133
	Age by Sex	-11.5608	9.55156	0.226988	0.00432332
Right.MSFG.superior.frontal.gyrus.medial.segment	Intercept	7147.94	197.706	8.89688e-131		6563(2.31)	0.141964	Intercept	7115.66	175.863	4.20091e-133		6561(0.2)	0.407204
	Age²	-40.1357	5.09015	4.86204e-14	0.281515			Age²	682.978	42.5041	4.28028e-43	0.444544
	Sex	-267.932	258.002	0.299705	0.00283812			Age	-42.5615	3.78293	5.44016e-25	0.2821
	Age	663.747	56.8448	1.53442e-26	0.443062			Sex	-207.404	149.09	0.164909	0.00450794
	Age² by Sex	-4.93089	7.58921	0.516334	0.00131041
	Age by Sex	38.7227	85.3193	0.650238	0.00063844
Left.MSFG.superior.frontal.gyrus.medial.segment	Intercept	6239.87	176.102	1.73056e-131		6472(1.53)	0.225454	Intercept	6361.75	153.41	1.24405e-144		6471(0)	0.48379
	Age²	-47.2435	4.83041	5.65159e-20	0.305245			Age²	670.793	40.3633	2.74522e-45	0.460154
	Sex	52.1151	241.05	0.828946	0.000121315			Age	-43.5628	3.5929	3.81441e-28	0.312476
	Age	717.412	53.9257	1.42735e-32	0.452754			Sex	-237.797	131.535	0.0714172	0.00851785
	Age² by Sex	8.57584	7.20577	0.234866	0.00435871
	Age by Sex	-108.161	80.9923	0.182665	0.00546856
Right.MTG.middle.temporal.gyrus	Intercept	14943.7	293.261	7.35175e-182		6920(4.29)	0.065956	Intercept	14956.7	260.029	7.32976e-178		6916(0.83)	0.371714
	Age²	-77.2286	7.61525	4.28541e-21	0.374332			Age²	1239.67	63.4248	3.48268e-56	0.549366
	Sex	-219.193	385.276	0.569748	0.000865846			Age	-77.7381	5.64498	4.69243e-34	0.377401
	Age	1240.85	85.0407	3.26745e-37	0.545843			Sex	-261.131	220.966	0.237963	0.00330654
	Age² by Sex	-0.728851	11.3548	0.948861	1.3195e-05
	Age by Sex	-6.40482	127.65	0.960015	8.04309e-06
Left.MTG.middle.temporal.gyrus	Intercept	14669.9	281.84	6.7578e-186		6884(3.11)	0.140531	Intercept	14572.9	249.652	1.20016e-182		6881(0)	0.664567
	Age²	-76.1457	7.32622	5.18103e-22	0.406299			Age²	1238.96	61.1182	1.96855e-59	0.561101
	Sex	-686.177	370.568	0.0648483	0.00897072			Age	-80.4702	5.43972	4.07534e-38	0.40542
	Age	1194.79	81.8126	1.88639e-37	0.561012			Sex	-470.143	212.335	0.0273525	0.0114949
	Age² by Sex	-9.39191	10.9239	0.390566	0.00230357
	Age by Sex	96.8088	122.805	0.431097	0.00193293
Right.OCP.occipital.pole	Intercept	1892.98	95.7168	4.21642e-55		5800(1.28)	0.195444	Intercept	1937.63	90.0434	4.34484e-57		5799(0)	0.369933
	Age²	-3.93834	1.8915	0.03811	0.00853802			Age²	54.3714	15.7982	0.000653703	0.0351162
	Sex	255.363	99.2343	0.010475	0.0181891			Age	-2.58283	1.40567	0.0670567	0.010275
	Age	72.1155	21.139	0.000727146	0.0315481			Sex	148.242	63.6614	0.020346	0.0125272
	Age² by Sex	3.165	2.81639	0.261935	0.00387019
	Age by Sex	-41.1136	31.6762	0.195229	0.00514978
Left.OCP.occipital.pole	Intercept	2246.63	108.578	4.28518e-47		5943(2.48)	0.135286	Intercept	2184.3	115.182	1.39207e-46		5941(0)	0.467422
	Age	28.4784	3.75798	3.7003e-13	0.225842			Age²	56.4652	17.5475	0.00142186	0.0309019
	Sex	242.542	75.5336	0.00143136	0.0255655			Age	-2.67598	1.56121	0.0874767	0.00897149
	Age by Sex	-3.66708	5.47994	0.503854	0.0013783			Sex	213.215	72.7333	0.00356571	0.0208501
Right.OFuG.occipital.fusiform.gyrus	Intercept	4901.19	137.747	3.64966e-129		6240(2.09)	0.158841	Intercept	4817.74	121.93	2.91656e-131		6238(0)	0.452487
	Age²	-13.7446	3.58539	0.000152173	0.112815			Age²	215.171	29.9954	5.13806e-12	0.138873
	Sex	-363.898	181.299	0.0454452	0.0105732			Age	-16.5777	2.66971	1.65634e-09	0.107965
	Age	180.973	40.0382	8.71111e-06	0.144331			Sex	-167.444	103.819	0.10753	0.0061759
	Age² by Sex	-6.46239	5.34613	0.22764	0.00458526
	Age by Sex	78.1019	60.1003	0.194705	0.00528332
Left.OFuG.occipital.fusiform.gyrus	Intercept	4803.31	128.056	8.42368e-133		6161(3.97)	0.0717815	Intercept	4794.91	114.863	6.27809e-132		6157(0)	0.523742
	Age²	-15.2329	3.18572	2.65246e-06	0.119197			Age²	193.755	26.5285	2.23569e-12	0.142731
	Sex	-178.64	162.572	0.272546	0.00321844			Age	-15.5726	2.36094	1.74902e-10	0.119702
	Age	190.084	35.5821	1.73907e-07	0.141916			Sex	-159.548	95.9216	0.0969587	0.00623032
	Age² by Sex	-0.749535	4.74862	0.87468	7.80073e-05
	Age by Sex	8.16576	53.3894	0.878536	7.30902e-05
Right.OpIFG.opercular.part.of.the.inferior.frontal.gyrus	Intercept	3874.49	120.02	1.50638e-118		6127(3.43)	0.0901814	Intercept	3895.3	104.441	2.18344e-130		6124(0.42)	0.407697
	Age²	-16.5437	3.29174	8.27428e-07	0.118524			Age²	266.256	27.438	1.01016e-19	0.224291
	Sex	-60.3744	164.272	0.713427	0.00034985			Age	-16.3654	2.44236	9.15937e-11	0.121344
	Age	272.156	36.7484	1.10934e-12	0.219979			Sex	-115.055	89.5511	0.199642	0.00429636
	Age² by Sex	0.640587	4.91046	0.896288	5.24049e-05
	Age by Sex	-15.5155	55.1932	0.778802	0.000242708
Left.OpIFG.opercular.part.of.the.inferior.frontal.gyrus	Intercept	3571.81	109.258	4.86478e-109		5989(5.16)	0.0524869	Intercept	3542.38	99.9088	1.73748e-106		5986(2)	0.25497
	Age²	-12.8677	2.51252	5.20859e-07	0.144751			Age²	218.173	20.9483	4.23426e-22	0.25083
	Sex	-74.6097	129.804	0.565784	0.000895237			Age	-13.6834	1.86414	1.73553e-12	0.142736
	Age	206.864	28.0702	1.42164e-12	0.252698			Sex	-3.19617	79.6257	0.967999	3.5824e-06
	Age² by Sex	-1.94213	3.74339	0.604245	0.000832534
	Age by Sex	26.5023	42.0941	0.529402	0.00122345
Right.OrIFG.orbital.part.of.the.inferior.frontal.gyrus	Intercept	1826.1	65.7897	3.70662e-95		5561(3.69)	0.0760377	Intercept	1845.69	59.1094	1.31464e-99		5557(0.17)	0.442857
	Age²	-7.86275	1.63157	2.21638e-06	0.0936083			Age²	120.607	13.5892	4.84333e-17	0.195622
	Sex	-23.6388	83.3084	0.776758	0.000213971			Age	-7.10868	1.20938	1.034e-08	0.096507
	Age	128.964	18.2235	9.07561e-12	0.191242			Sex	-68.5527	49.273	0.164839	0.00435425
	Age² by Sex	1.67758	2.43195	0.490809	0.00147042
	Age by Sex	-18.7239	27.343	0.493973	0.00144616
Left.OrIFG.orbital.part.of.the.inferior.frontal.gyrus	Intercept	1954.61	73.8788	2.28677e-91		5676(0)	0.437389	Intercept	1921.15	65.8635	8.80584e-96		5678(1.91)	0.168096
	Age²	-5.60944	1.89888	0.00336331	0.0573089			Age²	109.681	15.9771	3.36024e-11	0.126106
	Sex	-117.208	96.2822	0.224228	0.00387465			Age	-6.07721	1.422	2.52668e-05	0.053038
	Age	98.9809	21.2061	4.44697e-06	0.132977			Sex	-30.8045	55.8914	0.58182	0.000711129
	Age² by Sex	-1.36759	2.83112	0.629381	0.000717128
	Age by Sex	27.0075	31.8281	0.396758	0.00220482
Right.PCgG.posterior.cingulate.gyrus	Intercept	4056.94	107.356	2.82593e-139		6022(0.13)	0.467465	Intercept	4127.99	94.7114	1.70251e-146		6021(0)	0.499804
	Age²	-23.7563	2.86185	2.9298e-15	0.242709			Age²	307.098	23.926	1.11665e-30	0.340928
	Sex	-64.271	143.901	0.655394	0.000525045			Age	-21.9298	2.12959	1.19079e-21	0.250104
	Age	333.062	31.9545	4.16839e-22	0.332504			Sex	-237.366	81.0226	0.00358609	0.0207984
	Age² by Sex	4.4191	4.2681	0.301278	0.00335862
	Age by Sex	-61.53	47.9778	0.20061	0.00513131
Left.PCgG.posterior.cingulate.gyrus	Intercept	4951.89	131.843	5.21744e-140		6212(0)	0.738545	Intercept	5094.13	115.162	3.1795e-153		6214(2.25)	0.239401
	Age²	-24.3058	3.63124	9.84126e-11	0.139389			Age²	287.443	30.4683	8.85324e-19	0.21967
	Sex	58.9962	180.996	0.744639	0.000278762			Age	-20.1022	2.71213	1.1515e-12	0.148273
	Age	341.406	40.5374	1.26828e-15	0.208968			Sex	-280.477	98.7192	0.00474297	0.0212911
	Age² by Sex	9.84285	5.41711	0.0701647	0.0103314
	Age by Sex	-125.611	60.887	0.0399245	0.0132448
Right.PCu.precuneus	Intercept	12029.6	277.615	2.83469e-162		6884(1.3)	0.224017	Intercept	12241.4	240.176	7.74914e-177		6883(0)	0.429049
	Age²	-58.8804	7.75066	3.29281e-13	0.185714			Age²	688.748	64.8031	8.05259e-23	0.259373
	Sex	143.364	384.763	0.709649	0.000360354			Age	-50.4048	5.76867	1.32983e-16	0.19168
	Age	779.29	86.5167	1.82991e-17	0.252608			Sex	-336.661	205.494	0.102232	0.00739254
	Age² by Sex	18.7088	11.564	0.106675	0.00807062
	Age by Sex	-201.632	129.969	0.121791	0.00740699
Left.PCu.precuneus	Intercept	12837	279.75	2.22072e-171		6891(2.66)	0.170305	Intercept	12970.8	241.804	1.85343e-184		6888(0)	0.645168
	Age²	-42.9751	7.81109	7.63774e-08	0.119094			Age²	544.558	65.1351	1.88414e-15	0.177783
	Sex	-140.526	387.75	0.717241	0.000340466			Age	-39.1647	5.79821	6.68538e-11	0.123882
	Age	594.73	87.1912	4.40685e-11	0.171635			Sex	-461.561	206.934	0.0263278	0.013548
	Age² by Sex	8.99204	11.6541	0.440932	0.00184231
	Age by Sex	-117.326	130.983	0.37106	0.00247505
Right.PHG.parahippocampal.gyrus	Intercept	2502.57	63.033	2.18116e-147		5545(0.95)	0.254689	Intercept	2509.59	55.272	7.83133e-155		5544(0.41)	0.334966
	Age²	-12.1097	1.70274	7.39026e-12	0.227951			Age²	188.285	14.2475	3.71772e-32	0.35151
	Sex	-39.4683	85.3277	0.64395	0.000558496			Age	-12.4516	1.26818	4.49276e-20	0.230602
	Age	188.344	19.0109	2.16664e-20	0.347958			Sex	-62.3871	47.3748	0.188645	0.00438954
	Age² by Sex	-0.520754	2.53972	0.837668	0.000130789
	Age by Sex	-2.39548	28.5478	0.933179	2.18529e-05
Left.PHG.parahippocampal.gyrus	Intercept	2886.12	76.2356	1.06177e-137		5707(0)	0.561397	Intercept	2802.12	67.8655	2.03922e-137		5709(2.91)	0.131147
	Age²	-9.83271	1.97384	1.02626e-06	0.210242			Age²	212.025	16.6346	1.87587e-30	0.333308
	Sex	-222.376	99.9261	0.0266397	0.0128474			Age	-13.307	1.48054	2.12297e-17	0.199341
	Age	174.956	22.0425	3.34664e-14	0.344905			Sex	-32.1303	57.7376	0.578172	0.000733187
	Age² by Sex	-7.64063	2.94304	0.0098573	0.0204154
	Age by Sex	82.2258	33.0857	0.0134506	0.0186996
Right.PIns.posterior.insula	Intercept	2203.69	74.4745	1.44406e-103		5679(1.16)	0.340312	Intercept	2232.15	66.681	3.00462e-108		5678(0)	0.60837
	Age²	-6.3516	1.88466	0.000843049	0.0483612			Age²	97.2543	15.7465	1.99814e-09	0.106849
	Sex	-85.8136	95.8648	0.37128	0.00213196			Age	-5.82158	1.40142	4.20051e-05	0.0514113
	Age	106.79	21.0487	6.61719e-07	0.101991			Sex	-157.546	56.1332	0.00523104	0.0177879
	Age² by Sex	1.40192	2.80959	0.618141	0.000781285
	Age by Sex	-23.4535	31.5874	0.458333	0.00172456
Left.PIns.posterior.insula	Intercept	2412.65	69.5558	3.32081e-129		5639(0)	0.766629	Intercept	2505.2	59.5092	1.65387e-153		5642(2.48)	0.222095
	Age²	-7.73443	2.00883	0.0001417	0.0235195			Age²	89.6326	16.8886	2.04849e-07	0.0787654
	Sex	42.0856	98.6005	0.669739	0.000466593			Age	-4.6534	1.50358	0.00213796	0.0283066
	Age	126.057	22.4177	3.98373e-08	0.0707019			Sex	-174.329	50.1917	0.000583937	0.0358392
	Age² by Sex	7.03109	2.99817	0.0196149	0.0164512
	Age by Sex	-83.3611	33.6917	0.0138553	0.0182322
Right.PO.parietal.operculum	Intercept	2673.03	97.52	5.35749e-98		5944(0)	0.874531	Intercept	2648.95	83.7237	2.19021e-113		5947(3.98)	0.11958
	Age²	-5.49935	2.80317	0.0506243	0.0412279			Age²	102.181	23.6263	2.02649e-05	0.0538481
	Sex	-299.375	137.823	0.0304448	0.0119668			Age	-7.87357	2.10339	0.000214421	0.0409674
	Age	84.8888	31.2835	0.00700549	0.053713			Sex	-260.573	70.783	0.000271154	0.0396062
	Age² by Sex	-4.70525	4.18352	0.261536	0.00384582
	Age by Sex	33.2564	47.0131	0.479829	0.00152094
Left.PO.parietal.operculum	Intercept	3154.78	99.2928	5.83579e-117		5959(0)	0.494209	Intercept	3136.62	85.6751	3.75702e-131		5960(0.71)	0.347094
	Age²	-3.56084	2.8011	0.204547	0.0196074			Age²	79.5548	23.4973	0.000796265	0.0337931
	Sex	-306.901	138.598	0.0273865	0.0124611			Age	-5.35837	2.09177	0.0108655	0.0196641
	Age	66.5529	31.265	0.0340217	0.0334246			Sex	-277.79	73.0808	0.00016974	0.0394759
	Age² by Sex	-3.56275	4.17966	0.394615	0.00221891
	Age by Sex	24.9931	46.9738	0.595042	0.000863527
Right.PoG.postcentral.gyrus	Intercept	12192.4	228.18	2.14469e-142		7226(1.98)	0.138564	Intercept	12183	216.724	1.62283e-130		7224(0)	0.373359
	Age	150.397	22.8861	1.90554e-10	0.19894			Age	152.471	16.7075	6.83586e-18	0.199228
	Sex	-470.91	304.743	0.123118	0.00627635			Sex	-449.588	258.663	0.0834883	0.012589
	Age by Sex	4.42596	33.3704	0.894564	5.23796e-05
Left.PoG.postcentral.gyrus	Intercept	13881	245.832	7.68662e-144		7249(2.99)	0.0715201	Intercept	13571.6	348.897	2.36089e-145		7248(1.65)	0.139504
	Age	183.408	22.7199	1.26199e-14	0.238402			Age²	320.255	106.206	0.0027638	0.0266249
	Sex	-25.7018	320.091	0.936044	1.66795e-05			Age	-13.5035	9.45742	0.154284	0.00610921
	Age by Sex	-27.6564	33.1313	0.404454	0.00208162			Sex	-188.436	279.815	0.501258	0.00169946
Right.POrG.posterior.orbital.gyrus	Intercept	2666.09	87.1292	4.56885e-111		5837(0)	0.568126	Intercept	2752.9	76.4754	2.07739e-124		5838(1.05)	0.335759
	Age²	-14.3524	2.36192	3.43239e-09	0.111819			Age²	189.288	19.7852	2.93281e-19	0.220472
	Sex	61.0076	118.25	0.606206	0.000692223			Age	-11.6645	1.7611	1.46628e-10	0.119553
	Age	222.922	26.3699	9.51589e-16	0.21054			Sex	-144.945	65.5608	0.0276238	0.0123235
	Age² by Sex	6.2316	3.52302	0.0778664	0.00958685
	Age by Sex	-77.7655	39.6001	0.0504117	0.0117622
Left.POrG.posterior.orbital.gyrus	Intercept	2954.64	92.5806	2.78896e-116		5890(0)	0.368278	Intercept	2961.55	81.3317	1.87143e-125		5890(0.21)	0.331069
	Age²	-13.945	2.48551	4.30326e-08	0.128435			Age²	202.567	20.8491	9.13745e-20	0.224388
	Sex	-100.243	124.754	0.42217	0.00167588			Age	-12.7778	1.85578	2.97417e-11	0.127043
	Age	209.48	27.7513	4.3866e-13	0.226409			Sex	-105.406	69.6847	0.131171	0.00570207
	Age² by Sex	2.23718	3.70705	0.546601	0.00111945
	Age by Sex	-12.1331	41.6701	0.771107	0.000260203
Right.PP.planum.polare	Intercept	1955.62	55.4027	5.83484e-131		5432(4.62)	0.0663697	Intercept	1926.66	48.1208	1.4142e-139		5429(1.85)	0.265001
	Age²	-4.63819	1.52324	0.00252197	0.0787656			Age²	98.128	12.7246	1.61586e-13	0.157821
	Sex	-83.1978	75.9631	0.274104	0.00314308			Age	-5.77871	1.13268	5.80785e-07	0.0759314
	Age	85.6506	17.0049	7.93711e-07	0.161238			Sex	-17.0919	41.2513	0.678867	0.000460927
	Age² by Sex	-2.52545	2.27235	0.26725	0.00389956
	Age by Sex	27.848	25.5408	0.276395	0.00374404
Left.PP.planum.polare	Intercept	2038.05	68.1338	6.22571e-109		5620(2.03)	0.196667	Intercept	2082.78	57.7597	8.60827e-132		5618(0)	0.543287
	Age²	-10.0146	1.98748	7.76104e-07	0.0912179			Age²	134.793	16.6015	9.71973e-15	0.168111
	Sex	12.376	97.192	0.898741	4.17491e-05			Age	-8.70625	1.47806	9.61146e-09	0.0963117
	Age	151.499	22.1774	4.08714e-11	0.161129			Sex	-94.254	48.4189	0.052481	0.0120746
	Age² by Sex	3.06803	2.96659	0.301814	0.00327383
	Age by Sex	-38.9621	33.3351	0.243337	0.00416653
Right.PrG.precentral.gyrus	Intercept	12400.4	387.725	1.50154e-115		7169(2.47)	0.19003	Intercept	12672.3	317.709	8.18808e-150		7166(0)	0.65428
	Age²	-31.017	12.0093	0.0102336	0.0148775			Age²	528.563	100.246	2.44234e-07	0.0779917
	Sex	-283.419	571.916	0.620487	0.000638321			Age	-21.1453	8.92809	0.0184446	0.0168248
	Age	638.563	133.91	2.78729e-06	0.0734196			Sex	-908.393	243.379	0.000238915	0.0569671
	Age² by Sex	22.1234	17.9351	0.218265	0.00462094
	Age by Sex	-248.354	201.451	0.218522	0.00460173
Left.PrG.precentral.gyrus	Intercept	12751.2	343.693	9.56025e-138		7071(1.54)	0.28842	Intercept	12753.8	286.702	1.34793e-165		7070(0)	0.62383
	Age²	-18.9509	10.3481	0.067957	0.023736			Age²	539.134	86.5211	1.42028e-09	0.105881
	Sex	-703.936	499.502	0.159556	0.00509754			Age	-22.0734	7.7043	0.00443874	0.0244781
	Age	523.931	115.432	7.93544e-06	0.103746			Sex	-745.195	231.941	0.00147451	0.0370291
	Age² by Sex	-5.66396	15.4508	0.714169	0.000410889
	Age by Sex	21.8582	173.585	0.899871	4.83631e-05
Right.PT.planum.temporale	Intercept	2031.11	65.8072	1.59733e-111		5581(3.36)	0.0993479	Intercept	2056.82	57.9015	1.01732e-120		5578(0.73)	0.368576
	Age²	-7.63271	1.75327	1.80038e-05	0.0784197			Age²	88.8704	14.6194	3.41825e-09	0.102895
	Sex	4.50851	88.1711	0.959246	6.84738e-06			Age	-6.97687	1.30124	1.57691e-07	0.0820418
	Age	98.2427	19.5765	8.59921e-07	0.0983625			Sex	-58.1607	49.5295	0.240978	0.00338473
	Age² by Sex	1.58923	2.61477	0.543757	0.00114762
	Age by Sex	-22.2243	29.3928	0.450133	0.0017708
Left.PT.planum.temporale	Intercept	2482.26	77.846	5.52154e-112		5714(0)	0.612817	Intercept	2459.57	70.0623	8.17738e-113		5716(1.32)	0.316398
	Age²	-5.75896	1.94226	0.00325168	0.0757929			Age²	103.353	16.298	7.70841e-10	0.111193
	Sex	-180.064	99.0631	0.0699126	0.00873192			Age	-7.38673	1.45047	6.03203e-07	0.0747551
	Age	90.1442	21.6933	4.16101e-05	0.111947			Sex	-136.619	58.6679	0.0203285	0.0121842
	Age² by Sex	-3.32536	2.89518	0.251583	0.00409854
	Age by Sex	26.8053	32.5507	0.410838	0.00210661
Right.SCA.subcallosal.area	Intercept	1104.39	44.8676	1.14124e-84		5239(2.39)	0.191163	Intercept	1109.36	39.3169	7.27244e-95		5236(0)	0.630685
	Age²	-5.06792	1.20963	3.60257e-05	0.0906611			Age²	77.2655	10.0913	2.21137e-13	0.153054
	Sex	-59.7089	60.6484	0.325485	0.00251762			Age	-5.16922	0.898229	2.01037e-08	0.0927739
	Age	78.0151	13.5055	1.77661e-08	0.149782			Sex	-74.427	33.6898	0.0277318	0.012137
	Age² by Sex	-0.110174	1.80419	0.951344	1.15269e-05
	Age by Sex	-2.76244	20.2802	0.891737	5.72144e-05
Left.SCA.subcallosal.area	Intercept	1064.72	42.9098	4.67281e-85		5194(3.7)	0.12162	Intercept	1055.23	37.8011	1.92898e-92		5191(0)	0.771606
	Age²	-3.81905	1.13349	0.000844007	0.0727647			Age²	65.0127	9.44603	3.0351e-11	0.127158
	Sex	-102.459	57.1213	0.073649	0.00833797			Age	-4.22366	0.840754	8.38617e-07	0.0721297
	Age	60.7971	12.6568	2.37773e-06	0.127536			Sex	-81.1697	32.2845	0.0123098	0.01508
	Age² by Sex	-0.884152	1.69033	0.601286	0.000843861
	Age by Sex	9.29635	19.0016	0.625001	0.000736649
Right.SFG.superior.frontal.gyrus	Intercept	15422.5	559.06	1.48136e-95		7477(3.84)	0.114787	Intercept	15383.2	448.396	4.47192e-127		7473(0)	0.784431
	Age²	-31.9862	17.8309	0.0737391	0.0199641			Age²	774.373	148.547	3.25613e-07	0.0749662
	Sex	-1368.23	835.574	0.102355	0.00697594			Age	-34.6895	13.2336	0.00915955	0.0201422
	Age	751.911	198.71	0.000182749	0.0740574			Sex	-1292.3	311.713	5.00785e-05	0.079428
	Age² by Sex	-5.5105	26.6312	0.836199	0.00012819
	Age by Sex	45.5673	299.032	0.878977	6.92946e-05
Left.SFG.superior.frontal.gyrus	Intercept	15948.5	520.802	1.86698e-109		7429(2.77)	0.132531	Intercept	15667.4	424.159	2.62368e-138		7426(0)	0.529598
	Age²	-16.4741	16.2758	0.31219	0.0171737			Age²	695.693	135.873	5.17919e-07	0.0731082
	Sex	-1316.12	771.495	0.088828	0.00750732			Age	-28.1374	12.102	0.0206743	0.0160465
	Age	574.439	181.457	0.0016899	0.0749578			Sex	-686.364	316.89	0.0313781	0.020631
	Age² by Sex	-25.515	24.3081	0.294645	0.00331879
	Age by Sex	267.878	273.01	0.327209	0.00289237
Right.SMC.supplementary.motor.cortex	Intercept	4946.53	173.922	4.45946e-101		6451(3.88)	0.0979176	Intercept	4919.23	142.972	5.86931e-128		6447(0)	0.68085
	Age²	-8.75487	5.34606	0.102454	0.0173749			Age²	215.546	44.5621	2.02642e-06	0.0662336
	Sex	-373.053	255.57	0.145189	0.00548724			Age	-9.4788	3.96854	0.0174814	0.0170435
	Age	205.806	59.6185	0.000628526	0.0664939			Sex	-307.287	111.471	0.00628341	0.0303722
	Age² by Sex	-1.73408	7.9836	0.828183	0.000143611
	Age by Sex	23.0329	89.6794	0.797466	0.000200194
Left.SMC.supplementary.motor.cortex	Intercept	4930.6	178.865	1.00522e-97		6481(3.81)	0.074989	Intercept	4862.54	148.159	4.4199e-121		6477(0.68)	0.358176
	Age²	-8.27809	5.43595	0.128757	0.0241791			Age²	231.7	45.358	5.5123e-07	0.0733111
	Sex	-288.269	261.281	0.270586	0.00312979			Age	-11.3342	4.03913	0.00531316	0.0233696
	Age	201.086	60.6303	0.00101237	0.0742629			Sex	-138.069	118.091	0.243409	0.00526675
	Age² by Sex	-6.60816	8.11709	0.416175	0.00201304
	Age by Sex	66.8577	91.187	0.463962	0.00162874
Right.SMG.supramarginal.gyrus	Intercept	8498.29	246.97	1.2278e-127		6778(2.6)	0.16049	Intercept	8712.87	214.494	1.89354e-143		6777(1.69)	0.251971
	Age²	-54.9692	6.83546	1.6017e-14	0.203817			Age²	741.553	57.1802	2.37924e-31	0.338253
	Sex	399.597	340.221	0.240906	0.0035375			Age	-47.7401	5.08997	1.1235e-18	0.211243
	Age	827.116	76.3054	1.2317e-23	0.329942			Sex	-102.183	183.774	0.578526	0.000825046
	Age² by Sex	16.4669	10.1977	0.107322	0.00788235
	Age by Sex	-195.428	114.617	0.0891295	0.00875954
Left.SMG.supramarginal.gyrus	Intercept	8451.77	220.455	1.00177e-129		6628(1.2)	0.284111	Intercept	8520.41	201.66	4.44819e-126		6629(1.91)	0.198676
	Age²	-51.7466	5.16014	8.83197e-21	0.35113			Age²	755.243	43.2143	1.52419e-48	0.487273
	Sex	131.589	265.938	0.621029	0.00066325			Age	-51.127	3.84561	1.96666e-32	0.355099
	Age	775.621	57.6468	4.40103e-33	0.48304			Sex	-49.4233	162.656	0.761381	0.000205145
	Age² by Sex	2.1769	7.6888	0.777263	0.000249716
	Age by Sex	-53.0782	86.4571	0.539699	0.00117092
Right.SOG.superior.occipital.gyrus	Intercept	4672.34	126.396	1.92607e-135		6165(0.35)	0.407824	Intercept	4677.63	111.921	8.99373e-141		6165(0)	0.485822
	Age²	-17.5117	3.31843	2.38423e-07	0.144016			Age²	234.722	27.7775	9.58038e-16	0.178553
	Sex	-189.766	167.471	0.257868	0.00332868			Age	-18.4927	2.47234	6.87318e-13	0.145715
	Age	231.506	37.0554	1.28199e-09	0.176018			Sex	-215.456	95.4701	0.0245374	0.0120536
	Age² by Sex	-1.71359	4.9484	0.729346	0.000365893
	Age by Sex	2.81087	55.6278	0.959731	7.77635e-06
Left.SOG.superior.occipital.gyrus	Intercept	4313.28	121.748	1.99031e-126		6119(2.44)	0.16683	Intercept	4348.78	109.04	5.67085e-129		6117(0)	0.564105
	Age²	-15.7677	3.06139	4.49909e-07	0.115502			Age²	187.868	25.5445	1.56553e-12	0.142423
	Sex	-84.5506	155.914	0.587937	0.000775696			Age	-15.0751	2.27341	1.38869e-10	0.119094
	Age	199.921	34.1919	1.20912e-08	0.137955			Sex	-173.679	91.5398	0.0584442	0.00814644
	Age² by Sex	1.80596	4.56363	0.692564	0.00048159
	Age by Sex	-29.4908	51.3082	0.565839	0.00101334
Right.SPL.superior.parietal.lobule	Intercept	12847.7	270.924	6.72841e-141		7462(1.92)	0.199193	Intercept	12876	250.829	1.49741e-128		7461(0)	0.520918
	Age	164.779	31.8068	3.78584e-07	0.119109			Age	158.738	23.2161	3.71182e-11	0.120083
	Sex	-814.61	376.729	0.0312148	0.0121151			Sex	-878.533	297.978	0.00358669	0.0428041
	Age by Sex	-12.9063	46.3615	0.780885	0.000225714
Left.SPL.superior.parietal.lobule	Intercept	12473.4	414.523	1.19318e-108		7237(3.56)	0.0574984	Intercept	12453.7	343.2	2.86936e-135		7234(0.2)	0.307547
	Age²	-16.5579	12.6042	0.189861	0.0123554			Age²	374.773	105.088	0.000415308	0.036919
	Sex	-396.491	605.686	0.513102	0.00110075			Age	-19.224	9.35805	0.0407339	0.0125886
	Age	356.982	140.581	0.0115606	0.0362127			Sex	-372.67	273.495	0.17418	0.00707838
	Age² by Sex	-5.1658	18.821	0.783895	0.000227819
	Age by Sex	32.6036	211.433	0.877544	7.17177e-05
Right.STG.superior.temporal.gyrus	Intercept	7209.91	169.344	6.48614e-153		6421(0)	0.566578	Intercept	7355.95	151.484	4.33751e-154		6422(1.19)	0.313052
	Age²	-49.3765	4.31887	1.31692e-25	0.354803			Age²	653.266	36.2296	1.38931e-50	0.505157
	Sex	57.7339	219.341	0.792529	0.000184574			Age	-43.1193	3.22445	1.14587e-32	0.359932
	Age	717.796	48.2335	1.87235e-38	0.500802			Sex	-268.812	128.037	0.0363555	0.010135
	Age² by Sex	13.6621	6.43881	0.0346252	0.0139761
	Age by Sex	-142.235	72.3881	0.0502965	0.0119825
Left.STG.superior.temporal.gyrus	Intercept	7141.45	180.622	1.54543e-143		6482(4.88)	0.0575884	Intercept	7066.78	160.3	2.80606e-144		6479(1.7)	0.281936
	Age²	-43.9539	4.66236	8.44328e-19	0.362521			Age²	693.632	38.8998	5.72431e-50	0.496548
	Sex	-250.608	236.188	0.289343	0.00296402			Age	-46.6208	3.46217	4.32604e-33	0.360338
	Age	662.644	52.0667	2.26892e-30	0.497819			Sex	-76.9254	136.042	0.572065	0.00075059
	Age² by Sex	-6.01264	6.95153	0.387719	0.00232493
	Age by Sex	70.164	78.1498	0.369956	0.00249902
Right.TMP.temporal.pole	Intercept	5891.84	178.118	5.66787e-122		6483(0)	0.687207	Intercept	6091.55	155.487	5.11624e-137		6485(1.98)	0.255134
	Age²	-57.295	4.9082	1.73012e-26	0.369589			Age²	777.691	41.178	5.81073e-54	0.52735
	Sex	155.534	244.61	0.525257	0.0010542			Age	-51.0922	3.66546	8.08868e-35	0.378443
	Age	854.835	54.7925	2.73423e-41	0.519414			Sex	-317.62	133.28	0.0176677	0.0150075
	Age² by Sex	14.3689	7.32212	0.0505836	0.011907
	Age by Sex	-178.329	82.2986	0.0309831	0.0144431
Left.TMP.temporal.pole	Intercept	6412.79	197.857	1.73061e-119		6579(2.5)	0.215176	Intercept	6295.78	170.936	1.37457e-130		6576(0)	0.750206
	Age²	-34.8754	5.51877	8.6604e-10	0.220119			Age²	618.223	46.1168	6.56388e-33	0.356559
	Sex	-710.886	274.045	0.00984665	0.0171494			Age	-38.7316	4.10524	7.92067e-19	0.215673
	Age	571.692	61.6036	2.43003e-18	0.360628			Sex	-435.869	146.254	0.00307515	0.0239583
	Age² by Sex	-8.82277	8.23392	0.284739	0.003546
	Age by Sex	106.58	92.5426	0.250301	0.00408383
Right.TrIFG.triangular.part.of.the.inferior.frontal.gyrus	Intercept	3964.34	136.355	3.58004e-105		6244(4.6)	0.0622698	Intercept	4013.17	117.767	2.05481e-120		6241(1.34)	0.317936
	Age²	-20.2251	3.8063	1.99085e-07	0.109281			Age²	286.459	31.7314	1.54999e-17	0.199704
	Sex	25.5161	188.963	0.892657	4.70564e-05			Age	-18.1378	2.82467	4.77633e-10	0.112274
	Age	308.028	42.4878	3.00368e-12	0.195533			Sex	-83.7284	100.781	0.406633	0.0018894
	Age² by Sex	4.55699	5.67898	0.422888	0.00197368
	Age by Sex	-47.5384	63.8269	0.456928	0.00169661
Left.TrIFG.triangular.part.of.the.inferior.frontal.gyrus	Intercept	4270.61	125.682	9.16036e-125		6165(3.17)	0.111478	Intercept	4335.18	110.333	4.36242e-135		6162(0.9)	0.345945
	Age²	-22.7247	3.3703	6.98647e-11	0.157674			Age²	321.514	28.1293	1.07654e-25	0.284694
	Sex	44.4408	169.214	0.792975	0.000178674			Age	-19.9232	2.50376	2.89569e-14	0.161924
	Age	350.291	37.6304	1.85194e-18	0.279441			Sex	-99.6577	94.4867	0.292182	0.0027517
	Age² by Sex	6.10452	5.02664	0.225457	0.00448566
	Age by Sex	-63.3009	56.5035	0.263404	0.00381112
Right.TTG.transverse.temporal.gyrus	Intercept	1740.71	45.6875	4.68682e-95		5539(2.98)	0.0865064	Intercept	1748.23	45.003	1.65488e-92		5537(1.83)	0.153545
	Age	13.5306	2.97111	7.48011e-06	0.0810692			Age	11.6521	2.16797	1.482e-07	0.0828671
	Sex	-3.26144	50.8964	0.948935	9.24956e-06			Sex	-20.5268	47.3076	0.664587	0.000455964
	Age by Sex	-4.00299	4.33308	0.356272	0.00264956
Left.TTG.transverse.temporal.gyrus	Intercept	1955.61	46.3367	3.15635e-100		5457(0)	0.648373	Intercept	1976.73	46.0637	1.34583e-98		5464(6.97)	0.0198574
	Age	20.5627	2.55923	1.75976e-14	0.165258			Age	15.2877	1.88896	1.19829e-14	0.168808
	Sex	4.3867	46.6396	0.925107	1.97061e-05			Sex	-44.1126	44.3428	0.320367	0.00220835
	Age by Sex	-11.245	3.73227	0.00279144	0.0272435
